# Supplementary material for: Surveillance for diseases, pathogens, and toxicants of muskrat (Ondatra zibethicus) in Pennsylvania and surrounding regions
Source: PLoS One. 2021 Dec 9;16(12):e0260987. doi: 10.1371/journal.pone.0260987 (PMC8659318; doi:10.1371/journal.pone.0260987)
Supplement: S1 Appendix — This table includes pathogen testing results, location of collection, details about collection site, information regarding cysts and helminth detection, as well as the toxicology results. (XLSX) [file pone.0260987.s001.xlsx]

## Sheet: Necrospy Data
m_id	Francisella tularensis	Clostridium pilliformes	Liver cysts	Babesia PCR results	Babesia Sequencing results	Toxo MAT titer	Toxo MAT screen (1:25)	Toxo/Sarco PCR screen	Toxoplasma Sequencing Results	Other gross lesions	necrospy date	Region	County	township	spec.loc	hab.type	land.type	sex	carc.weight	t.length	base.height	mid.height	end.height	mid length	end	cysts	formalin	parasites	placental	cyst.species	comments
0001	-	-		0		01:50:00	1	0			2019-02-20	NC	Clearfield	Huston	Bennetts Branch, Penfield	S	FOR	F	874	230	13.2	15.8	7.7	115	105	N	N	1	NA	NA
0002	-	-	1 cyst on liver	0			1	1	MK425190 - Sarcocystis sp (88Q/99ID)		2019-02-20	SC	Blair	Tyrone	Pond	P	AGR	F	1034	235	13.85	15.9	6.32	117.5	107.5	Y	N	0	NA	NA	1 cyst on liver
0003	-	-		0			1	1			2019-02-20	SE	Schuylkill	Eldried	Henry's	P	AGR	F	986	224	14.9	15.6	6.5	112	102	N	N	0	NA	NA
0004	-	-		0			0				2019-02-20	NC	Clearfield	Huston	Anderson Creek	S	FOR	F	582	169	13.2	14.3	8	84.5	74.5	N	N	0	NA	NA
0005	-	-	Multiple nodules on liver (0.2-1.3cm diameter)	0			1	0		Splenomegally	2019-02-20	SC	Franklin	Lurgan	retired manure pond	P	AGR	F	1298	256	16.31	19.03	6.99	128	118	Y	Y	0	NA	NA	Multiple nodules on liver (0.2-1.3cm diameter), increased spleen size
0006	-	-		0			0				2019-02-20	SE	Schuylkill	Eldried	Henry's	P	AGR	M	846	217	14.8	15.4	5.7	108.5	98.5	N	N	0	NA	NA
0007	-	-		0		01:25:00	1	0			2019-02-20	NC	Clearfield	Huston	Laurel Run Creek, Penfield	S	FOR	F	788	210	12.04	11.83	6.3	105	95	N	N	1	NA	NA
0008	-	-		0			0				2019-02-20	NC	Clearfield	Huston	Bennetts Branch, Penfield	S	FOR	M	758	NA	NA	NA	NA	NA	NA	N	N	1	NA	NA	No tail
0009	-	-		0		01:25:00	1	0			2019-02-20	SW	Fayette	Jefferson	Rehobeth Road	S	AGR	M	992	NA	NA	NA	NA	NA	NA	N	N	1	NA	NA	No tail
0010	-	-		0			1	1			2019-02-20	NC	Clearfield	Huston	Anderson Creek	S	FOR	M	1096	217	19.7	21.5	9.5	108.5	98.5	N	N	1	NA	NA
0011	-	-		0			0				2019-02-20	NC	Clearfield	Huston	Laurel Run Creek, Penfield	S	FOR	F	798	232	11.9	13.6	6.7	116	106	N	N	1	NA	NA
0012	-	-		0			0				2019-02-20	SE	Schuylkill	Eldried	Henry's	P	AGR	M	1000	234	16.93	17.7	6.1	117	107	N	N	0	NA	NA
0013	-	-		0			0				2019-02-20	NC	Clearfield	Huston	Laurel Run Creek, Penfield	S	FOR	F	1000	230	15.6	16.7	9.8	115	105	N	N	1	NA	NA
0014	-	-		0			0				2019-02-20	NC	Clearfield	Huston	Anderson Creek	S	FOR	F	1034	251	16.8	15.6	9.6	125.5	115.5	N	N	1	NA	NA
0015	-	-		0			0				2019-02-20	SC	Franklin	Lurgan	Pond	P	AGR	F	972	247	14.78	16.47	7.97	123.5	113.5	N	N	1	NA	NA
0016	-	-		0		01:50:00	1	1			2019-02-20	SE	Schuylkill	Eldried	Henry's	P	AGR	M	1030	233	16.97	17.59	8.62	116.5	106.5	N	N	1	NA	NA
0017	-	-		0			0				2019-02-20	NC	Clearfield	Huston	Laurel Run Creek, Penfield	S	FOR	M	1036	165	14.2	18.1	15.2	82.5	72.5	N	N	1	NA	NA	Tail tip missing
0018	-	-		0			0				2019-02-20	SC	Blair	Tyrone	Pond	P	AGR	F	1076	236	14.2	15.2	6.6	118	108	N	N	0	NA	NA
0019	-	-		0			1	1		Splenomegally	2019-02-20	SE	Schuylkill	Eldried	Henry's	P	AGR	M	1036	240	17.23	19.61	6.94	120	110	N	N	1	NA	NA	Enlarged spleen
0020	-	-		0			1	1			2019-02-20	SE	Schuylkill	Eldried	Henry's	P	AGR	F	860	222	16.9	19.6	8.8	111	101	N	N	0	NA	NA
0021	-	-		0			0				2019-02-20	SE	Schuylkill	Eldried	Henry's	P	AGR	F	1108	234	17.9	21.8	6.6	117	107	N	N	1	NA	NA
0022	-	-	Single 0.5cm liver cyst	0		01:25:00	1	1			2019-02-20	SC	Blair	Tyrone	Spring-fed creek	S	FOR	F	1414	260	16.19	20.8	6.7	130	120	Y	N	0	NA	T. taeniaformis	Single 0.5cm cyst
0023	-	-		0		01:50:00	1	1	MK425190 - Sarcocystis sp (88Q/99ID)		2019-02-20	SE	Schuylkill	Eldried	Henry's	P	AGR	M	1580	252	21.4	23.3	9.1	126	116	Y	Y	0	NA	T. taeniaformis
0024	-	-		0			0				2019-02-20	SE	Schuylkill	Eldried	Henry's	P	AGR	F	838	232	14.9	15.98	7.93	116	106	N	N	1	NA	NA
0025	-	-	Single cyst (0.3cm diameter)	0			0			Liver hemorrhAGRe, splenomegally	2019-02-20	SC	Franklin	Lurgan	Pond	P	AGR	M	1102	246	16.26	21.93	6.92	123	113	Y	Y	0	NA	NA	Single cyst (0.3cm diameter), hemorrAGRing on liver, enlarged spleen
0026	-	-		0			1	1			2019-02-20	SC	Blair	Tyrone	Pond	P	AGR	F	884	209	13.1	14.3	6.3	104.5	94.5	N	N	1	NA	NA
0027	-	-		0		01:25:00	1	0		Poorly demarcated area of pale tissue in liver	2019-02-20	SE	Schuylkill	Eldried	Henry's	P	AGR	M	844	219	17.6	20.5	10.3	109.5	99.5	N	Y	0	NA	NA	Regional, poorly demarcated area of pale tissue, spleen normal, formalin liver
0028	-	-		0			0				2019-02-20	SC	Blair	Tyrone	Pond	P	AGR	F	978	229	14.3	16.7	6.9	114.5	104.5	N	N	0	NA	NA
0029	-	-		0			1	1	MK425190 - Sarcocystis sp (87Q/99ID)	Poorly demarcated area of pale tissue in liver	2019-02-20	SC	Blair	Tyrone	Arc Springs Run	S	AGR	M	1178	252	16.2	20.43	7.12	126	116	N	Y	0	NA	NA	Poorly demarcated area of tan tissue, formalin liver
0030	-	-		0		01:50:00	1	1		Splenomegally	2019-02-20	SC	Blair	Tyrone	Pond	P	AGR	F	1102	234	16.65	19.05	7.2	117	107	N	N	0	NA	NA	Enlarged spleen
0031	-	-		0			1	1	MK425190 - Sarcocystis sp (88Q/100ID)		2019-02-20	SC	Blair	Tyrone	Spring-fed creek	S	FOR	F	994	238	15.9	21.4	8.4	119	109	N	N	0	NA	NA
0032	-	-		0			0				2019-03-07	SW	Somerset	Jenner	Griffith Swamp along 985	M	AGR	M	1212	NA	NA	NA	NA	NA	NA	N	N	0	NA	NA	No tail
0033	-	-		0*	Cucumis sativus-cucumber		1	0			2019-03-07	NW	Crawford	CussewAGRo	Kapnicks- Upper Creek	S	FOR	F	932	260	14.65	15.53	8.83	130	120	N	N	1	NA	NA
0034	-	-	One liver cyst	0			0				2019-03-07	SW	Westmoreland	Mt. Pleasant	Sewickely Creek east of twp bridge	S	AGR	M	1036	253	12.3	18.3	7.9	126.5	116.5	Y	N	0	NA	T. taeniaformis	1 nodule on liver
0035	-	-		0			0				2019-03-07	SW	Somerset	Somerset	South Center Avenue Stream	S	URB	F	750	237	14.28	17.79	6	118.5	108.5	N	N	0	NA	NA
0036	-	-		0			0				2019-03-07	SW	Somerset	Jenner	Griffith Swamp 1 mile S. Jennerstown	M	AGR	F	946	230	17.09	19.13	8.98	115	105	N	N	1	NA	NA
0037	-	-		0			0				2019-03-07	NW	Crawford	CussewAGRo	Kapnicks- Upper Creek	S	FOR	M	884	228	15.12	15.6	7.8	114	104	N	N	1	NA	NA
0038	-	-		0*	Embryophyte environmental - plant		0				2019-03-07	SW	Westmoreland	Mt. Pleasant	Brush Creek, east of Carpentertown	S	AGR	M	1250	272	15.5	16.7	7.7	136	126	N	N	0	NA	NA
0039	-	-		0			1	0			2019-03-07	SW	Somerset	Jenner	Stoughton's Bottom off Black Hills Rd, Boswell	M	FOR	F	654	215	14.5	18.71	8.58	107.5	97.5	N	N	0	NA	NA
0040	-	-		0			0			Spenomegally, region of pale tan mottled liver	2019-03-07	NW	Crawford	CussewAGRo	Kapnicks- Lower stream	S	FOR	M	1216	255	16.02	17.71	7.94	127.5	117.5	N	Y	0	NA	NA	Spleen enlarged, region of pinpoint tan discoloration on liver (formalin)
0041	-	-		0			0				2019-03-07	NW	Jefferson	Washington	Mill Creek	S	FOR	F	920	230	16.57	20.35	9.25	115	105	N	N	1	NA	NA
0042	-	-	4 cysts in liver	0							2019-03-07	SW	Westmoreland	Mt. Pleasant	Sewickely Creek east of twp bridge	S	AGR	M	1166	262	13.8	17.7	9.2	131	121	Y	Y	0	NA	T. taeniaformis	4 cysts on liver (formalin)
0043	-	-		0			0				2019-03-07	NW	Jefferson	Washington	Mill Creek	S	FOR	F	912	250	15.38	19.03	8.05	125	115	N	N	1	NA	NA
0044	-	-		0*	Eburia sp.-beetle	01:50:00	1	0			2019-03-07	NW	Erie	Concord	South Branch French Creek	S	FOR	M	1080	240	13.2	15.2	6.9	120	110	N	N	0	NA	NA
0045	-	-		0			1	0			2019-03-07	NW	Crawford	CussewAGRo	Kapnicks- Lower stream	S	FOR	M	860	243	15.77	16.86	7.04	121.5	111.5	N	N	0	NA	NA
0046	-	-		0			1	0			2019-03-07	SW	Somerset	Jenner	Tom Fisher @ bridge farm 0.5 mile S. Jennerstown	S	AGR	F	1178	250	19.77	20.96	8.5	125	115	N	N	0	NA	NA
0047	-	-		0*	Cucumis sativus-cucumber		0			Region of pale tan mottled liver	2019-03-07	SW	Somerset	Jenner	Stoughton's Bottom off Black Hills Rd, Boswell	M	FOR	M	1000	230	15.74	19.57	7.26	115	105	N	Y	0	NA	NA	Pinpoint area of discolored tan liver (formalin)
0048	-	-		0							2019-03-07	NW	Crawford	Rockdale	SGL 277 French Creek	S	FOR	F	1352	271	16.5	18.8	6.6	135.5	125.5	N	N	1	NA	NA
0049	-	-		0		01:25:00	1	1	MK425190 - Sarcocystis sp. (86Q/99ID)		2019-03-07	NW	Jefferson	Snyder	Mill Creek	S	FOR	M	960	235	18.77	20.81	8.92	117.5	107.5	N	N	0	NA	NA
0050	-	-		0			0				2019-03-07	NW	Erie	Concord	South Branch French Creek	S	FOR	F	868	214	16.65	18.18	7.07	107	97	N	N	0	NA	NA
0051		-					0			Poorly demarcated area of pale tissue in liver	2019-03-07	SW	Somerset	Somerset	Brad Winter's Pond	P	URB	M	830	225	15.42	17.3	8.9	112.5	102.5	N	Y	1	NA	NA	Region of tan discolored liver (formalin)
0052	-	-		0			0				2019-03-07	NW	Erie	Concord	South Branch French Creek	S	FOR	F	1022	252	15.6	18.1	9.3	126	116	N	N	1	NA	NA
0053	-	-		0			0				2019-03-07	NW	Erie	Concord	South Branch French Creek	S	FOR	F	1008	246	14.73	16.16	8.61	123	113	N	N	1	NA	NA
0054	-	-		0			1	0		Poorly demarcated area of pale tissue in liver	2019-03-07	SW	Westmoreland	Mt. Pleasant	Greensburg Sportsmans Club Pond	P	AGR	F	824	225	13.47	10.42	6.61	112.5	102.5	N	Y	1	NA	NA	Region of tan discolored liver (formalin)
0055	-	-		0		01:50:00	1	1	MF162315 - Sarcocystis sp. (87Q/99ID)		2019-03-07	NW	Jefferson	Washington	Old Beaver Pond	P	AGR	M	996	247	16.1	20.22	8.84	123.5	113.5	N	N	1	NA	NA
0056	-	-		0			0			Region of tan discolored liver (formalin)	2019-03-07	NW	Erie	Concord	South Branch French Creek	S	FOR	M	1152	246	15.51	20.03	9.47	123	113	N	Y	0	NA	NA	Region of tan discolored liver (formalin)
0057	-	-		0*	Microtus ochrogaster-vole/host	01:25:00	1	0			2019-03-07	SW	Westmoreland	Mt. Pleasant	Brush Creek, east of Carpentertown	S	AGR	M	802	231	11.9	13.2	6.3	115.5	105.5	N	N	1	NA	NA
0058	-			0*	Microtus ochrogaster-vole/host					Poorly demarcated , linear area of pale tissue in liver	2019-03-07	SW	Westmoreland	Mt. Pleasant	1/4 mile west of twp road sewickely creek road (pond)	P	AGR	F	558	200	12.3	8.26	3.8	100	90	N	Y	0	NA	NA	Linear tan tract on liver (formalin)
0059	-	-	4 cysts in liver	0		01:50:00	1	0			2019-03-07	NW	Crawford	Richmond	SGL 200 beaver pond beside Johnson Rd	P	FOR	M	1304	283	19.86	20.43	11.19	141.5	131.5	Y	Y	1	NA	T. taeniaformis	4 cysts on liver (formalin)
0060	-	-		0			1	0			2019-03-07	NW	Erie	Concord	South Branch French Creek	S	FOR	M	1046	254	16.07	20.28	7.25	127	117	N	N	1	NA	NA
0061	-	-		0*	Microtus ochrogaster-vole/host		1	0			2019-03-07	SW	Westmoreland	Unity	9 Mile Run	S	AGR	F	940	248	15.9	17	6.8	124	114	N	N	1	NA	NA
0062	-	-		0			0				2019-03-07	NW	Jefferson	Snyder	Old Beaver Pond	P	AGR	M	1008	243	18.14	21.07	10.87	121.5	111.5	N	N	1	NA	NA
0063	-	-		0			0			Tan spots on liver (formalin)	2019-03-07	SW	Westmoreland	Mt. Pleasant	East of sewickley creek road	S	AGR	F	1118	260	6.18	9.5	2.5	130	120	N	Y	0	NA	NA	Tan spots on liver (formalin)
0064	-	-		0*	Aspergilus cristatus-fungus		0				2019-03-07	SW	Somerset	Conemaugh	Pond	P	FOR	F	1036	258	15.84	16.38	6.18	129	119	N	N	1	NA	NA
0065	-	-		0*	Stereum hirsutum/Amylostereum areolatum-fungus		1			Red intestinal loops	2019-03-07	NW	Jefferson	Snyder	Beaver Pond	P	AGR	F	840	225	14.65	17.7	9.19	112.5	102.5	N	N	1	NA	NA	Red intestinal loops
0066	-	-		0			0			Enlarged spleen	2019-03-07	SW	Westmoreland	Unity	9 Mile Run	S	AGR	F	978	270	16.2	17.6	7.49	135	125	N	N	0	NA	NA	Enlarged spleen
0067	-	-		0			0				2019-03-07	SW	Somerset	Conemaugh	Pond	P	FOR	F	906	252	13.89	15.12	5.97	126	116	N	N	0	NA	NA
0068	-	Positive	Large cyst on liver (no formalin)	0			1	0			2019-03-07	SW	Westmoreland	Mt. Pleasant	Sewickely creek west 200yds of bridge on sewickely creek road	S	FOR	M	1428	275	17.9	23.05	6.2	137.5	127.5	Y	N	1	NA	Hydatigera sp. / Taenia taeniaformis	Large cyst on liver (no formalin)
0069	-	-		0			1	0		Tan discoloration on liver (formalin)	2019-03-07	NW	Crawford	Cambridge	SGL 277 Beaver Ponds	P	FOR	F	716	210	15.06	17.6	9.66	105	95	N	Y	0	NA	NA	Tan discoloration on liver (formalin)
0070	-	-		0*	Microtus ochrogaster-vole/host		0				2019-03-07	SW	Westmoreland	Mt. Pleasant	Sewickely Creek east of twp bridge	S	AGR	F	1320	265	15.3	18.4	7.5	132.5	122.5	N	N	0	NA	NA
0071	-	-		0			0				2019-03-07	SW	Somerset	Conemaugh	Pond	P	FOR	F	890	241	12.84	14.03	5.32	120.5	110.5	N	N	0	NA	NA
0072	-	-		0			1	1	MK425190 - Sarcocystis sp. (87Q/99ID)		2019-03-07	NW	Crawford	Rockdale	SGL 277 French Creek	S	FOR	M	1128	250	19.67	23.33	10.24	125	115	N	N	1	NA	NA
0073	-	-		0			0				2019-03-07	NW	Crawford	Steuben	Pond off Old Grade Road (SGL)	P	FOR	M	946	245	13.01	15.91	6	122.5	112.5	N	N	1	NA	NA
0074	-	-		0			0				2019-03-07	SW	Westmoreland	Mt. Pleasant	Brush Creek, east of Carpentertown	S	AGR	M	782	225	12.5	13.9	6.4	112.5	102.5	N	N	0	NA	NA
0075	-	-	1 cyst in liver	0		01:25:00	1	0		Poorly demarcated area of pale tissue in liver	2019-03-07	NW	Crawford	Richmond	SGL 200 beaver pond beside Johnson Rd	P	FOR	F	1170	255	18.99	20.89	10.41	127.5	117.5	Y	Y	1	NA	NA	1 cyst and tan discoloration on liver (formalin)
0076	-	-		0			0				2019-03-07	SW	Westmoreland	Unity	9 Mile Run	S	AGR	M	962	277	18.45	21.25	7.06	138.5	128.5	N	N	0	NA	NA
0077	-	-		0			0				2019-03-07	NW	Erie	Concord	South Branch French Creek	S	FOR	F	982	222	14.4	20.27	8.3	111	101	N	N	0	NA	NA
0078	-	-		0			1	1			2019-03-07	NW	Erie	Concord	South Branch French Creek	S	FOR	F	962	240	13	16.12	8.26	120	110	N	N	1	NA	NA
0079	-	-		0			0			Poorly demarcated area of pale tissue in liver	2019-03-07	NW	Erie	Concord	South Branch French Creek	S	FOR	M	1026	246	17.37	20.41	10.14	123	113	Y	Y	1	NA	NA	Lesion and area of tan discolaration (formalin)
0080	-	-		0			0				2019-03-07	SW	Westmoreland	Hempfield	Brady's Farm Creek	S	AGR	F	1060	246	16.84	18.37	10.8	123	113	N	N	0	NA	NA
0081	-			0*	Cinnamomum micranthum-plant		1	0			2019-03-07	NW	Crawford	Greenwood	Marsh near I-79	M	FOR	M	816	237	13.5	15.3	5.4	118.5	108.5	N	N	1	NA	NA
0082	-	-		0			0				2019-03-07	SW	Washington	Donegal	Buffalo Creek	S	FOR	F	1046	250	15.73	18.88	9.88	125	115	N	N	1	NA	NA
0083	-	-		0			0				2019-03-07	SW	Westmoreland	Unity	St. Vincent Run, Latrobe	S	URB	M	722	207	13.78	15.24	6.34	103.5	93.5	N	N	1	NA	NA
0084	-	-		0*	Stereum hirsutum/Amylostereum areolatum-fungus	01:25:00	0			Poorly-demarcated red loops of bowel.	2019-03-07	NW	Butler	Buffalo	Scott Harden's Pond	P	AGR	F	720	246	17.12	20.06	9.63	123	113	N	N	0	NA	NA	Red loops in bowel
0085	-	-	1 cyst in liver	0						Splenomegally	2019-03-07	SW	Washington	Donegal	SGL 232 Buffalo Creek	S	FOR	M	1034	252	12.7	15.9	5.7	126	116	Y	N	0	NA	NA	1 cyst, enlarged spleen
0086	-	Positive		0			0				2019-03-07	SW	Fayette	Franklin	Crabapple Run	S	FOR	M	1138	280	18.14	21.17	7.43	140	130	N	N	0	NA	NA
0087	-	-		0			0			Splenomegally	2019-03-07	SW	Westmoreland	Unity	St. Vincent Lake, Latrobe	L	AGR	M	1318	255	16.66	19.67	7.89	127.5	117.5	N	N	1	NA	NA	Enlarged spleen
0088	-	-		0			0			Multifocal to coalescing, poorly demarcated areas of pale tissue in liver	2019-03-07	SW	Westmoreland	Derry	St. Vincent Lake, Latrobe	L	AGR	F	1190	265	19.18	22.37	9.53	132.5	122.5	N	Y	1	NA	NA	Multiple areas of tan discoloration (formalin)
0089	-	-		0			0				2019-03-07	NW	Crawford	Greenwood	Marsh near I-79	M	FOR	M	992	261	13.9	16.6	6.7	130.5	120.5	N	N	1	NA	NA
0090	-	-		0			1	0			2019-03-07	SW	Washington	Donegal	SGL 232 Buffalo Creek	S	FOR	F	978	250	16.89	18.45	9.1	125	115	N	N	1	NA	NA
0091	-	-		0			1	1			2019-03-07	SW	Fayette	Franklin	Crabapple Run	S	FOR	M	1334	290	22.46	25.81	13.62	145	135	N	N	0	NA	NA
0092	-	-		0			1	0		Splenomegally	2019-03-07	SW	Westmoreland	Hempfield	Jack's run Greensburg	S	URB	F	1312	237	14.61	16.9	7.51	118.5	108.5	N	N	0	NA	NA	Enlarged spleen
0093	-	Suspect		0			1	0			2019-03-07	SW	Westmoreland	Hempfield	Creek on Harry Brady's Farm	S	AGR	M	1074	255	17.13	19.36	8.04	127.5	117.5	N	N	0	NA	NA
0094	-	-		0			1	1			2019-03-07	SW	Westmoreland	Hempfield	Brady's Farm Creek	S	AGR	M	1008	240	13.7	17.51	6.5	120	110	N	N	0	NA	NA
0095	-	-		0			0				2019-03-07	SW	Westmoreland	Derry	3rd bridge - latrobe area wetlands, loyalhanna creek	M	FOR	F	1034	243	17.02	20.1	6.49	121.5	111.5	N	N	1	NA	NA
0096	-	-		0			1	0			2019-03-07	SW	Washington	Donegal	Buffalo Creek	S	FOR	F	790	NA	NA	NA	NA	#VALUE!	#VALUE!	N	N	0	NA	NA	Stumpy
0097	-	-		0			0				2019-03-07	SW	Westmoreland	Hempfield	Brady's Farm Creek	S	AGR	F	924	240	16.78	20.61	9.92	120	110	N	N	0	NA	NA
0098	-	-		0			0				2019-03-07	NW	Crawford	Greenwood	Small stream near 2548 Mercer Pike	S	FOR	M	972	240	14.27	16.18	7.47	120	110	N	N	1	NA	NA
0099	-	-		0			0				2019-03-07	NW	Crawford	Greenwood	Marsh near I-79	M	FOR	M	844	246	16.66	19.8	9.94	123	113	N	N	0	NA	NA
0100	-	-		0			0				2019-03-07	SW	Westmoreland	Unity	St. Vincent swamp, latrobe	M	AGR	M	826	229	15.59	18.3	7.49	114.5	104.5	N	N	0	NA	NA
0101	-	-		0			0				2019-03-07	NW	Crawford	Greenwood	Marsh near I-79	M	FOR	M	948	240	14.04	16.49	6.78	120	110	N	N	1	NA	NA
0102	-	-		0*	Stereum hirsutum/Amylostereum areolatum-fungus		0				2019-03-07	NW	Crawford	Greenwood	Small stream near 2548 Mercer Pike	S	FOR	F	892	236	18.18	19.23	10.3	118	108	N	N	1	NA	NA
0103	-	-		0			0				2019-03-07	NW	Erie	Concord	South Branch French Creek	S	FOR	M	1088	272	14.8	18.6	9.6	136	126	N	N	1	NA	NA
0104	-	-		0			0				2019-03-07	SW	Westmoreland	Hempfield	Jack's run, greensburg	S	URB	M	1178	271	15.51	17.55	6.62	135.5	125.5	N	N	0	NA	NA
0105	-	-		0			0				2019-03-07	NW	Crawford	Greenwood	Pond near 2548 Mercer Pike	P	AGR	M	940	225	14.28	18.48	8.61	112.5	102.5	N	N	1	NA	NA
0106	-	-	2 cysts on liver	0		01:25:00	1	1	MK425190 - Sarcocystis sp. (94Q/99ID)	Poorly demarcated area of pale tissue in liver	2019-03-07	NW	Crawford	Greenwood	Small stream near 2548 Mercer Pike	S	FOR	F	1034	245	17	19.75	10.08	122.5	112.5	Y	Y	1	NA	NA	2 cysts on liver, and area of tan discoloration (formalin)
0107	-	-		0		01:25:00	1	1			2019-03-07	NW	Erie	Concord	South Branch French Creek	S	FOR	M	1118	259	15.5	16.8	8.2	129.5	119.5	N	N	0	NA	NA
0108	-	Suspect		0*	Penaeus vannamei-shrimp						2019-03-07	SW	Westmoreland	Hempfield	Jack's run, greensburg	S	URB	F	1014	237	15.35	15.81	7.47	118.5	108.5	N	N	0	NA	NA
0109	-	-		0			0				2019-03-07	NW	Erie	Concord	South Branch French Creek	S	FOR	M	1088	275	18.98	21.97	9.37	137.5	127.5	N	N	1	NA	NA
0110	-	-		0			1	1		Poorly-demarcated red pin-point foci in liver.	2019-03-07	NW	Erie	Concord	Stream	S	FOR	M	1096	280	15.66	19.82	7.89	140	130	N	Y	0	NA	NA	Areas of red-pinpoint markings (formalin)
0111	-	-		0		01:25:00	1	0		Splenomegally	2019-03-07	SW	Westmoreland	Unity	Monastery run - latrobe	S	URB	F	1272	261	15.98	17.39	5.97	130.5	120.5	N	N	0	NA	NA	Enlarged spleen
0112	-	Suspect		0			0				2019-03-07	NW	Erie	Concord	South Branch French Creek	S	FOR	F	852	NA	NA	NA	NA	NA	NA	N	N	1	NA	NA
0113	-	-		0			1	1	MK425190 - Sarcocystis sp. (91Q/99ID)		2019-03-07	NW	Erie	Concord	South Branch French Creek	S	FOR	M	932	235	15.5	16.9	7.7	117.5	107.5	N	N	1	NA	NA
0114	-	-		0			1	0			2019-03-07	NW	Erie	Concord	South Branch French Creek	S	FOR	M	954	245	16.3	19.05	9.43	122.5	112.5	N	N	0	NA	NA
0115	-	-		0			1	1	MK425190 - Sarcocystis sp. (93Q/99ID)		2019-03-07	NW	Erie	Concord	South Branch French Creek	S	FOR	M	1270	295	15.73	19.97	1.49	147.5	137.5	N	N	0	NA	NA
0116	-	-		0			0				2019-03-07	SW	Westmoreland	Unity	St. Vincent Lake, Latrobe	L	AGR	F	1028	244	13.98	14.96	7.21	122	112	N	N	0	NA	NA
0117	-	-		0							2019-03-07	NW	Butler	Center	Cunnoquenashey Creek	S	AGR	M	938	265	14	16.4	6.1	132.5	122.5	N	N	0	NA	NA
0118	-	-	1 cyst on liver	0			0				2019-03-07	NW	Butler	Buffalo	Scott Harden's Pond	P	AGR	F	932	255	16.13	19.03	9.75	127.5	117.5	Y	N	0	NA	NA	1 cyst
0119	-	-		0			1	0			2019-03-07	SW	Washington	Canton	Foster Farm Stream	S	AGR	M	676	217	13.38	14.66	5.74	108.5	98.5	N	N	0	NA	NA
0120	-	-		0			1	0			2019-03-07	SW	Washington	Canton	Foster Farm Stream	S	AGR	M	870	210	13.66	14.93	8	105	95	N	N	0	NA	T. taeniaformis
0121	-	-		0			0			Poorly demarcated area of pale tissue in liver	2019-03-08	SC	Cumberland	North Middleton	Stream	S	AGR	M	1076	NA	NA	NA	NA	NA	NA	N	Y	0	3	NA	Lesion on liver
0122	-	-		0			0				2019-03-08	SC	Cumberland	North Middleton	Stream	S	AGR	M	1000	260	16	18.1	7.8	130	120	N	N	0	3	NA
0123		-	1 cyst on liver								2019-03-07	SW	Washington	Canton	Foster Farm Stream	S	AGR	M	1240	250	14.2	16.3	6.8	125	115	Y	N	0	3	T. taeniaformis	1 cyst on liver
0124	-	-	1 cyst on liver	0			0			Poorly-demarcated red loops of bowel; Poorly demarcated area of pale tissue in liver; splenomegally	2019-03-08	SC	Cumberland	North Middleton	Stream	S	AGR	M	892	NA	NA	NA	NA	NA	NA	Y	Y	0	3	Hydatigera sp. / Taenia taeniaformis	Red loops in intestine, cyst and lesion in liver (formalin) enlarged spleen
0125	-	-		0			0				2019-03-08	SC	Cumberland	North Newton	Big Spring Creek	S	AGR	M	1138	260	19.24	19.53	7.68	130	120	N	N	0	3	NA
0126	-	-		0		01:25:00	1	0		Poorly demarcated area of pale tissue in liver	2019-03-08	SC	Perry	Southwest Madison	471 Whispering Pine Road, Cicera Run	S	AGR	M	1198	285	13.1	16.3	6.6	142.5	132.5	N	Y	0	3	NA	Lesion in liver (formalin)
0127	-	-		0			0				2019-03-08	NW	Forest	Tionesta	Allegheny River, 1 mile North of Tionesta	R	FOR	M	1519	275	19.88	23.25	9.14	137.5	127.5	N	N	1	3	NA
0128	-	-		0			0				2019-03-08	SC	Franklin	South Ampton Franklin	Lohman Glass Farm, Rowe Run	S	AGR	M	1142	255	18.35	18.89	11.04	127.5	117.5	N	N	0	3	NA
0129	-	-		0			1	1		Poorly-demarcated red loops of bowel.	2019-03-08	NW	Forest	Hickory	Allegheny River, W. Hickory	R	FOR	M	1068	241	14.39	18.46	2.94	120.5	110.5	N	N	0	3	NA	Red loops in bowel
0130	-	-		0			1	1		Poorly demarcated area of pale tissue in liver	2019-03-08	SC	Franklin	South Ampton Franklin	Lohman Glass Farm, Rowe Run	S	AGR	F	1385	239	15.1	16.1	8	119.5	109.5	N	Y	1	1	NA	Placental scars (formalin), Lesion on liver (formalin), PICTURES
0131	-	Suspect		0			1	1		Poorly demarcated area of pale tissue in liver	2019-03-08	NW	Forest	Hickory	Allegheny River, W. Hickory	R	FOR	F	1332	270	17.9	24.6	10.24	135	125	N	Y	1	1	NA	Uterine tracts collected, lesions on liver (formalin) PICTURES
0132	-	-	1 cyst on liver	0		01:50:00	1	0			2019-03-08	SC	Franklin	South Ampton Franklin	Hatchery Bridge Rowe Run	S	AGR	M	1488	270	17.8	22.91	10.25	135	125	Y	Y	0	3	NA	Enlarged seminal vessicles (formalin), cyst on liver, PICTURES
0133	-	-		0			0			Poorly-demarcated red loops of bowel	2019-03-08	SC	Cumberland	North Middleton	Stream	S	AGR	F	1184	252	NA	NA	NA	126	116	N	N	0	0	T. taeniaformis	Red loops in bowel
0134	-	-		0			1	1	MK425190 - Sarcocystis sp. (88Q/99ID)	Poorly demarcated area of pale tissue in liver	2019-03-08	SC	Perry	Whearfield	Merle Jones Farm - Shermans Creek, Pine Hill Road	S	AGR	F	1340	265	16.6	18.5	7.6	132.5	122.5	N	Y	0	0	NA	Lesions on liver (formalin), semi-severe PICTURES
0135	-	-		0			0				2019-03-08	SC	Franklin	South Ampton Franklin	Hatchery Bridge Rowe Run	S	AGR	F	1002	260	17.5	19.61	9.55	130	120	N	N	0	0	NA
0136	-	-	1 cyst on liver	0			0			Splenomegally	2019-03-08	SC	Cumberland	North Middleton	Stream	S	AGR	M	1552	263	21.68	21.38	7.87	131.5	121.5	Y	Y	0	3	T. taeniaformis	1 cyst and lesion (formalin), enlarged spleen
0137	-	-		0			0				2019-03-08	SC	Perry	Carroll	Fishing Creek, Bob Reigle Farm Rt. 850	S	AGR	M	992	268	14.6	18.3	5.9	134	124	N	N	0	3	NA
0138	-	-	1 cyst on liver	0			0				2019-03-08	SC	Snyder	Beaver	Pond	P	FOR	M	1434	290	17.55	20.16	6.5	145	135	N	Y	0	3	NA	1 nodule on liver (formalin)
0139	-	-		0			0			Lesions on liver (formalin), enlarged spleen	2019-03-08	SC	Snyder	Franklin	Middle Creek	S	AGR	F	1286	272	19.31	21.6	11.09	136	126	N	Y	0	0	NA	Lesions on liver (formalin), enlarged spleen
0140	-	-		0			0			Lesions on liver (formalin), enlarged spleen	2019-03-08	SC	Cumberland	North Middleton	Stream	S	AGR	F	1204	228	NA	NA	NA	114	104	N	Y	0	0	NA	Lesions on liver (formalin), enlarged spleen
0141	-	-		0			0				2019-03-08	SC	Franklin	Letterkenny	Farm stream on Park Road	S	AGR	F	842	225	15.72	19.31	7.41	112.5	102.5	N	N	0	0	NA
0142	-	-		0			0				2019-03-08	SC	Perry	Carroll	Fishing Creek, Bob Reigle Farm Rt. 850	S	AGR	M	1278	255	15.2	19.2	8	127.5	117.5	N	N	0	3	NA
0143	-	-		0		01:25:00	1	0			2019-03-08	SC	Snyder	Franklin	Middle Creek	S	AGR	M	1192	255	16.03	19.18	7.42	127.5	117.5	N	N	0	3	NA
0144	-	-		0		01:50:00	1	0			2019-03-08	SC	Snyder	Spring	Pond	P	AGR	M	860	260	17.2	21.25	10.24	130	120	N	N	1	3	NA
0145	-	-		0			0				2019-03-08	NW	Warren	Limestone	Allegheny River, 3 miles N. of Tidioute	R	FOR	M	1226	249	19.71	23.82	7.81	124.5	114.5	N	Y	1	3	NA	Enlarged seminal vessicles (formalin), adrenal glands (formalin), PICTURES
0146	-	-	1 cyst on liver	0			0				2019-03-08	SC	Bedford	East St. Clair	1 mile below osterburg, bob's creek	S	AGR	F	1288	270	18.8	20.6	8.1	135	125	Y	N	0	0	Hydatigera kamiyai / Taenia taeniaformis	1 cyst (whirl pak)
0147	-	-		0			0				2019-03-08	SC	Snyder	Spring	Pond	P	AGR	F	580	198	12.15	18.89	5.71	99	89	N	N	1	0	NA
0148	-	-	2 cysts on liver	0			0			Poorly demarcated area of pale tissue in liver	2019-03-08	SC	Cumberland	North Newton	Big Spring Creek	S	AGR	F	1042	255	13.82	16.04	4.4	127.5	117.5	Y	Y	1	0	NA	Tan areas throughout the liver (formalin), 2 cyst, PICTURES
0149	-	-	2 cysts on liver	0			0				2019-03-08	NW	Warren	Limestone	Allegheny River, 3 miles N. of Tidioute	R	FOR	M	1440	276	17.41	25.2	6.92	138	128	Y	N	1	3	Hydatigera sp./Taenia taeniaeformes	2 cysts
0150	-	-		0			0				2019-03-08	SC	Snyder	Middleburg	Pond	P	AGR	M	1152	270	21.06	26.02	12.24	135	125	N	N	1	3	NA
0151	-	-	1 cyst on liver	0			0			Cyst in body cavity (formalin); splenomegally	2019-03-08	SC	Perry	Carroll	Sherman's Creek at Rt. 34	S	URB	M	1278	250	14.21	19.32	9.1	125	115	Y	Y	0	3	T. taeniaformis	Enlarged seminal vessicles (whirlpak), cyst in body covity (formalin), cyst in liver, enlarged spleen
0152	-	-		0			0			Poorly demarcated area of pale tissue in liver	2019-03-08	NC	Union	Limestone	Small stream	S	AGR	F	1098	220	15.26	19.82	9.56	110	100	N	Y	0	1	NA	Placental scars and liver lesion (areas of tan) (formalin)
0153	-	-		0			0			Poorly demarcated area of pale tissue in liver	2019-03-08	SC	Cumberland	North Middleton	Stream	S	AGR	F	1124	NA	NA	NA	NA	NA	NA	N	Y	0	0	NA	Tan discoloration on liver (formalin)
0154	-	-		0			0				2019-03-08	SC	Cumberland	North Newton	Big Spring Creek	S	AGR	M	1016	260	13.81	17.83	6.68	130	120	N	N	0	3	NA
0155	-	-		0			0				2019-03-08	SC	Franklin	South Ampton Franklin	Lohman Glass Farm, Rowe Run	S	AGR	M	1080	255	15.7	18.78	11.28	127.5	117.5	N	Y	1	3	NA	Enlarged seminal vessicles (formalin) PICTURE
0156	-	-		0			0			Poorly-demarcated red loops of bowel; Poorly demarcated area of pale tissue in liver	2019-03-08	SC	Cumberland	North Newton	Big Spring Creek	S	AGR	M	1056	268	17.28	28.1	6.22	134	124	N	N	0	3	NA	Red intestine, discoloration on liver
0157	-		4 cysts on liver	0			0			Partial albinism on tail	2019-03-08	SC	Perry	Carroll	Sherman's Creek - Fire House	S	URB	F	768	210	12.5	13.3	7.5	105	95	Y	N	0	0	Hydatigera kamiyai / Taenia taeniaformis	Partial albinsm on tail PICTURE, 4 cysts on liver
0158	-	-	2 cysts on liver	0			1	0		Poorly demarcated area of pale tissue in liver	2019-03-08	SC	Cumberland	North Middleton	Stream	S	AGR	F	1374	265	NA	NA	NA	132.5	122.5	Y	Y	0	1	NA	Placental scars (whirl pak), lesions on liver (formalin), 2 cysts on liver
0159	-	-		0		0.111111	1	0			2019-03-08	SC	Cumberland	North Newton	Big Spring Creek	S	AGR	M	850	230	12.83	19.71	8.08	115	105	N	N	0	3	NA
0160	-	-		0			0			Poorly-demarcated red loops of bowel	2019-03-08	SC	Cumberland	North Newton	Big Spring Creek	S	AGR	M	1118	264	17.26	19.81	7.09	132	122	N	N	0	3	NA	Red loops in intestine
0161	-	-		0			0				2019-03-08	SC	Perry	Carroll	Sherman's Creek, upstream from Delville Bridge	S	AGR	F	1110	260	12.5	15	5.8	130	120	N	N	0	0	NA
0162	-	-		0			0				2019-03-08	SC	Franklin	South Ampton Franklin	Lohman Glass Farm, Rowe Run	S	AGR	M	1114	253	16.3	17.99	9.96	126.5	116.5	N	Y	1	3	NA	Enlarged seminal vessicles (formalin)
0163	-	-	1 cyst on liver	0		01:25:00	1	0			2019-03-08	SC	Cumberland	North Newton	Big Spring Creek	S	AGR	M	1162	250	15.63	20.87	2.69	125	115	Y	N	0	3	T. taeniaformis	1 cyst
0164	-	-		0			1	1			2019-03-08	SC	Perry	Rye	Fishing Creek, Bob Reigle Farm Rt. 850	S	AGR	M	1042	259	15.99	18.5	6.42	129.5	119.5	N	Y	1	3	NA	Enlarged seminal vessicles (formalin)
0165	-	-		0			0				2019-03-08	SC	Perry	Rye	3365 Valley Road, Marysville Stream	S	AGR	M	852	255	11.9	15.2	9.3	127.5	117.5	N	N	0	3	T. taeniaformis
0166	-	-		0			1	1	KX008033 - Toxoplasma gondii (88Q/100ID)	Hepatomegally; Poorly demarcated area of pale tissue in liver	2019-03-08	SC	Cumberland	North Middleton	Stream	S	AGR	F	1410	270	NA	NA	NA	135	125	N	Y	0	1	NA	Extremely enlarged liver, liver lesions (formalin), uterus collected (whirl pak)
0167	-	-		0		01:50:00	1	0			2019-03-08	SC	Cumberland	North Newton	Big Spring Creek	S	AGR	M	1138	260	13.73	19.33	7.91	130	120	N	N	0	3	NA
0168	-	-		0			0				2019-03-08	NW	Forest	Tionesta	Allegheny River, 1 mile North of Tionesta	R	FOR	M	1258	275	18.23	23.06	5.58	137.5	127.5	N	N	0	3	NA
0169	-	-		0		01:50:00	1	0			2019-03-08	SC	Franklin	South Ampton Franklin	Lohman Glass Farm, Rowe Run	S	AGR	M	1182	243	17.34	20	9.03	121.5	111.5	N	Y	1	3	NA	Enlarged seminal vessicles (formalin)
0170							0				2019-03-08	SC	Cumberland	North Middleton	Stream	S	AGR	F	1182	265	NA	NA	NA	132.5	122.5	N	N	0	0	NA
0171	-	-		0		01:25:00	1	0			2019-03-08	SC	Cumberland	North Newton	Big Spring Creek	S	AGR	M	1122	245	15.06	18.07	7.38	122.5	112.5	N	Y	0	3	NA	Enlarged seminal vessicles (formalin)
0172	-	-		0			0			Poorly demarcated area of pale tissue in liver	2019-03-08	SC	Cumberland	North Newton	Big Spring Creek	S	AGR	F	914	245	13.17	17.04	9.69	122.5	112.5	N	Y	0	0	NA	Lesions on liver (formalin)
0173	-	-		0			0				2019-03-08	NW	Forest	Tionesta	Allegheny River, 1 mile North of Tionesta	R	FOR	F	1190	258	17.86	23.7	5.43	129	119	N	N	0	0	NA
0174							0				2019-03-08	SC	Perry	Carroll	Sherman's Creek, Lupfer farm on Mountain View Road	S	AGR	M	1062	268	14.4	17.9	6.6	134	124	N	N	0	3	NA	1 cyst
0175	-	-	1 cyst on liver	0			0				2019-03-08	SC	Perry	Carroll	Sherman's Creek, Lupfer farm on Mountain View Road	S	AGR	M	1510	282	18.11	27.88	13.05	141	131	Y	Y	0	3	NA	Enlarged seminal vessicles (formalin), kidneys collected, 1 liver cyst)
0176	-	-		0			0			Poorly-demarcated red loops of bowel	2019-03-08	SC	Bedford	East St. Clair	1 mile below osterburg, bob's creek	S	AGR	M	1298	265	15.44	26.72	13.76	132.5	122.5	N	Y	1	3	NA	Enlarged seminal vessicles (formalin), red loops on intestine
0177	-	-		0			0				2019-03-08	SC	Bedford	East St. Clair	1 mile below osterburg, bob's creek	S	AGR	F	920	235	15.85	20.95	5.1	117.5	107.5	N	N	1	0	NA
0178	-			0			0				2019-03-08	SC	Franklin	NA	NA	NA	NA	F	1088	255	17.1	17.2	8.1	127.5	117.5	N	N	0	0	NA
0179	-	-		0			1	1			2019-03-08	SC	Juniata	Lack	Private pond	P	FOR	M	1728	260	20.11	21.25	9.57	130	120	N	N	0	3	NA	DIAGRNOSTIC CASE, fur stilll attached, Enlarged seminal vessicles, super rotten
0180	-	-		0			0				2019-03-08	SC	Franklin	NA	NA	NA	NA	F	1166	210	20.29	20.49	6.35	105	95	N	N	0	0	NA
0181	-	-		0			0				2019-03-08	SC	Franklin	NA	NA	NA	NA	M	878	260	NA	NA	NA	130	120	N	N	0	3	NA
0182	-	-		0			0				2019-03-08	SC	Franklin	NA	NA	NA	NA	M	1230	230	NA	NA	NA	115	105	N	Y	0	3	NA	Enlarged seminal vessicles (formalin)
0183	-	-		0			0				2019-03-08	SC	Franklin	NA	NA	NA	NA	M	906	199	17.2	18.65	6.18	99.5	89.5	N	N	0	3	NA
0184	-	-		0			1	1	MK425190 - Sarcocystis sp. (88Q/99ID)		2019-03-22	NE	Northumberland	Upper Mahanoy	Schwab Creek at Leck Kill	S	AGR	M	960	262	14.94	19.61	8.72	131	121	N	N	0	3	NA	Seminal vessical visbile and collected in whirl pak
0185	-	-		0			0				2019-03-22	NC	Tioga	Farmington	Bill and Kim's Pond	P	AGR	F	872	245	14.6	16.5	7.6	122.5	112.5	N	N	0	0	NA
0186	-	-		0			1	0		Poorly-demarcated red loops of bowel	2019-03-22	NE	Bradford	Warren	Pond	P	FOR	F	946	230	12.16	15.61	8.71	115	105	N	N	1	0	NA	Red loops in intestine
0187	-	-	2 cysts on liver	0			1	1			2019-03-22	NE	Northumberland	Upper Mahanoy	Schwab Creek at Leck Kill	S	AGR	M	1258	275	17.28	22.67	9.44	137.5	127.5	Y	N	0	3	NA	2 cysts on liver
0188	-	-		0			0				2019-03-22	NC	Tioga	Farmington	Elbridge Corners Beaver Pond	P	FOR	F	1122	272	15.4	18.9	7.4	136	126	N	N	1	1	NA	Reproductive tracts (placental scar) - whirl pak
0189	-	-		0			1	0		Poorly demarcated area of pale tissue in liver	2019-03-22	NC	Lycoming	McNett	Rose Valley North	L	FOR	F	748	NA	NA	NA	NA	NA	NA	N	Y	1	0	NA	No tail, Tan Discoloration on liver (formalin)
0190	-	-		0							2019-03-22	NC	Tioga	Farmington	Elbridge Corners Beaver Pond	P	FOR	F	796	241	13.2	15.6	7.5	120.5	110.5	N	N	0	0	NA
0191	-	-		0			1	0			2019-03-22	NE	Luzerne	Slocum	Farm Pond	P	AGR	M	1162	265	12.69	19.91	9.86	132.5	122.5	N	N	1	3	NA	Reproductive tracts (whirl pak)
0192	-	-		0			0				2019-03-22	NE	Bradford	Columbia	Pond in Sylvania	P	AGR	M	816	235	15.17	18.44	10.25	117.5	107.5	N	N	1	3	NA	Reproductive tracts (whirl pak)
0193	-	-		0			1	0			2019-03-22	NC	Tioga	Farmington	Elbridge Corners Beaver Pond	P	FOR	F	956	213	13.4	14.9	5.8	106.5	96.5	N	N	0	0	NA
0194	-	-	2 cysts on liver	0			1	1	MK425190 - Sarcocystis sp. (87Q/99ID)	Splenomegally	2019-03-22	NE	Northumberland	Ralpho	Fainsworth Big Pond	P	AGR	M	1080	NA	NA	NA	NA	NA	NA	Y	N	0	3	Hydatigera sp. / Taenia taeniaformis	No tail, 2 cysts, enlarged spleen
0195	-	-		0			0				2019-03-22	NE	Northumberland	Turbot	Limestone Run (Rt 254), Schnure farm	S	AGR	M	1192	NA	NA	NA	NA	NA	NA	N	N	0	3	NA
0196	-	-		0			1	1			2019-03-22	NC	Lycoming	McNett	Newttown Luck Creek	S	AGR	M	1008	NA	NA	NA	NA	NA	NA	N	N	1	3	NA	No tail
0197	-	-		0			0				2019-03-22	NC	Lycoming		Trout Run North	S	FOR	F	544	NA	NA	NA	NA	NA	NA	N	N	1	0	NA	No tail, no muscle collected
0198	-	-		0			0				2019-03-22	NE	Bradford	Wilmot	Frank Carr Farm Sugar Creek	S	AGR	M	812	266	15.29	21.55	8.65	133	123	N	N	0	3	NA	Reproductive tracts (whirl pak)
0199	-	-		0			0				2019-03-22	NE	Northumberland	Ralpho	Fergonson Lower Pond	P	AGR	M	1090	NA	NA	NA	NA	NA	NA	N	N	1	3	NA	Reproductive tracts (whirl pak)
0200	-	-		0		01:25:00	1	0			2019-03-22	NE	Bradford	Columbia	Pond in Sylvania	P	AGR	M	758	235	12.66	19.12	11.95	117.5	107.5	N	N	1	3	NA	Reproductive tracts (whirl pak)
0201	-	-		0			0			Poorly-demarcated red loops of bowel	2019-03-22	NE	Bradford	Wilmot	Sugar Creek	S	FOR	F	1000	254	16.17	20.44	7.1	127	117	N	N	1	0	NA	Red loops in intestine
0202	-	-		0			0			Yellow Fat	2019-03-22	NE	Bradford	Warren	Channel between ponds	P	FOR	F	816	242	13.99	18.63	8.06	121	111	N	N	0	0	NA	Yellow Fat
0203	-	-		0			0				2019-03-22	NC	Tioga	Farmington	Bill and Kim's Pond	P	AGR	F	824	234	13.6	14.1	7	117	107	N	N	0	0	NA
0204	-	-		0			1	0			2019-03-22	NE	Bradford	Wilmot	North Branch Mehoopany Creek	S	FOR	M	940	275	17.58	19.88	5.75	137.5	127.5	N	N	1	3	NA
0205	-	-		0			0				2019-03-22	NE	Susquehanna	Dimock	Meshoppen Creek Road, norman	S	FOR	M	1360	279	15.97	21.03	10.09	139.5	129.5	N	N	1	3	NA
0206	-	-		0			0				2019-03-22	SE	Lehigh	Heidleberg	Bake Oven Road, farm pond	P	AGR	F	1098	230	11.75	16.13	11.06	115	105	N	N	0	0	NA
0207	-			0			0				2019-03-22	NE	Bradford	Wilmot	Frank Carr Sugar Creek	S	AGR	M	1016	269	14.77	17.49	7.28	134.5	124.5	N	N	1	3	NA	No poop
0208	-	-	1 cyst on liver	0			0				2019-03-22	NC	Tioga	Farmington	Elbridge Corners Beaver Pond	P	FOR	M	1090	264	15.9	17.2	8	132	122	Y	N	1	3	T. taeniaformis	1 cyst, reproductive tracts (whirl pack)
0209	-	-		0			0				2019-03-22	NC	Tioga	Farmington	Elbridge Corners Beaver Pond	P	FOR	M	816	257	14.47	17.56	9.52	128.5	118.5	N	N	1	3	NA
0210	-	-		0			1	1			2019-03-22	NE	Bradford	Wilmot	North Branch Mehoopany Creek	S	FOR	F	776	230	13.69	15.49	6.68	115	105	N	N	0	0	NA	No poop
0211	-	-		0			1	0			2019-03-22	NC	Tioga	Farmington	Bill Kealle Beaver Pond	P	AGR	F	804	240	13	15.5	6.3	120	110	N	N	1	0	NA
0212	-	-		0			1	0			2019-03-22	NC	Tioga	Farmington	Elbridge Corners Beaver Pond	P	FOR	F	938	230	15.8	18.3	10.9	115	105	N	N	0	0	NA
0213	-			0			1	0			2019-03-22	SE	Lehigh	Heidleberg	Bake Oven Road, farm pond	P	AGR	M	988	215	11.65	20.25	9.42	107.5	97.5	N	N	0	3	NA	No poop, reproductive tracts (whirl pak)
0214	-			0			0				2019-03-22	NE	Bradford	Walmot	Frank Creek Farm Sugar Creek	S	AGR	M	816	248	14.68	19.69	6.7	124	114	N	N	1	3	NA
0215	-	-		0			1	1	MK425190 - Sarcocystis sp (88Q/99ID)		2019-03-22	NE	Northumberland	Ralpho	s Big Pond	P	AGR	M	926	NA	NA	NA	NA	NA	NA	N	N	1	3	NA	No tail, reproductive tracts (whirl pak)
0216	-	-		0							2019-03-22	NE	Susquehanna	Dimock	Meshoppen Creek Road, norman	S	FOR	M	1166	269	15.9	17.6	7.9	134.5	124.5	N	N	1	3	NA
0217	-	-	1 cyst on liver	0			0				2019-03-22	NC	Tioga	Sullivan	Beaver pond, Ed Radin property btw Smith Road and Austinvill Rd	P	FOR	F	986	264	16.68	19.99	6.94	132	122	Y	N	1	0	Hydatigera sp. / Taenia taeniaeformis	1 cyst (whirl pak)
0218	-	-		0			1	1	MK425190 - Sarcocystis sp. (88Q/99ID)		2019-03-22	NE	Susquehanna	Dimock	Meshoppen Creek Road, norman	S	FOR	M	1202	283	18.7	22.55	10.32	141.5	131.5	N	N	0	3	NA	Reproductive tracts (whirl pak)
0219	-	-		0			1	0			2019-03-22	NE	Northumberland		Muddy Run (Dale Rouenalt Farm)	S	AGR	F	792	225	11.28	18.05	7.66	112.5	102.5	N	N	0	0	NA
0220	-	-		0			0				2019-03-22	NE	Northumberland	Turbot	Limestone Run (Rt 254), Schnure farm	S	AGR	F	945	257	15.6	17.9	8.1	128.5	118.5	N	N	0	0	NA
0221	-	-		0			1	1			2019-03-22	NC	Tioga	Rutland	Bailey Creek along Bailey Creek Rd in beaver pond	P	FOR	F	1000	255	14.78	18.44	9.17	127.5	117.5	N	N	1	0	NA
0222	-	-		0			0			Poorly demarcated area of pale tissue in liver	2019-03-22	NC	Tioga	Farmington	Bill and Kim's Pond	P	AGR	M	872	229	13.83	17.25	6.87	114.5	104.5	N	Y	1	3	NA	Discoloration on liver (formalin)
0223	-	-		0			1	0			2019-03-22	SE	Lehigh	Heidleberg	Bake Oven Road, farm pond	P	AGR	M	1042	NA	NA	NA	NA	NA	NA	N	N	0	3	NA	Reproductive tracts (whirl pak)
0224	-	-		0			0				2019-03-22	NC	Lycoming	Lewis	Trout Run, Rose Valley	L	FOR	M	1102	NA	NA	NA	NA	NA	NA	N	N	1	3	NA
0225	-	-		0			0				2019-03-22	NE	Carbon	Mahoning	Mahoning Creek	S	FOR	F	728	280	14.38	16.02	5.62	140	130	N	N	0	0	NA
0226	-	-		0			1	0		Yellow Fat	2019-03-22	NC	Lycoming	Lewis	Trout Run, Rose Valley	L	FOR	M	1064	NA	NA	NA	NA	NA	NA	N	N	0	3	NA	Yellow Fat
0227	-	-		0			0				2019-03-22	NE	Wayne	Mt. Pleasant	Hankins Pond	P	AGR	M	1260	270	16.8	20.6	7.5	135	125	N	N	1	3	NA
0228	-	Positive		0			0				2019-03-22	NE	Lackawanna	Madison	Pond	P	AGR	F	1420	250	17.15	22.32	13.48	125	115	N	N	1	1	NA	Placental scars (whirl pak)
0229	-	-		0			1	1	MK425190 - Sarcocystis sp. (88Q/99ID)		2019-03-22	NE	Susquehanna	Dimock	Meshoppen Creek Road, norman	S	FOR	M	1148	271	17.48	20.55	7.53	135.5	125.5	N	N	0	3	NA
0230	-	-		0			0			Yellow fat	2019-03-22	NE	Bradford	Warren	Farm pond	P	AGR	F	700	205	9.55	13.17	8.04	102.5	92.5	N	N	0	0	NA	Yellow fat
0231	-	-		0						Poorly-demarcated red loops of bowel	2019-03-22	NE	Lackawanna	Madison	Pond	P	AGR	M	1244	254	17.7	19	8.1	127	117	N	N	0	3	NA	Red loops in intestine
0232	-	-		0			0				2019-03-22	NE	Carbon	Mahoning	Mahoning Creek	S	FOR	F	1170	251	18.8	20.27	9.43	125.5	115.5	N		0	1	NA	Placental scars (whirl pak)
0233	-	-		0							2019-03-22	NC	Lycoming	McNett	Lycoming Creek, Newellton	S	FOR	M	988	NA	NA	NA	NA	NA	NA	N	N	1	3	NA	No tail
0234	-	-		0			0				2019-03-22	NE	Wayne	Mt. Pleasant	Hankins Pond	P	AGR	M	880	232	14.9	17.4	7.2	116	106	N	N	0	3	NA
0235	-	-		0			1	0			2019-03-22	NE	Wayne	Mt. Pleasant	Biglow Lake	L	FOR	M	864	235	10.85	15.49	7.74	117.5	107.5	N	N	1	3	NA
0236	-	-	Numerous small cysts 1-2 mm throughout the liver	0			0				2019-03-22	NE	Northumberland	Turbot	Foreman Farm Rt. 254	P	AGR	M	1152	NA	NA	NA	NA	NA	NA	Y	Y	0	3	Versteria mustelae	Numerous small cysts on liver (formalin), PICTURES
0237	-	-		0			1	0			2019-03-22	NC	Lycoming	Lewis	Trout Run, Rose Valley	L	FOR	M	1138	NA	NA	NA	NA	NA	NA	N	N	1	3	NA
0238	-	-		0			0				2019-03-22	NC	Lycoming	McNett	Very upper lycoming creek	S	FOR	M	995	NA	NA	NA	NA	NA	NA	N	N	0	3	NA	No tail
0239	-	-		0			0				2019-03-22	NC	Lycoming	Lewis	Trout Run, Rose Valley	L	FOR	F	1190	NA	NA	NA	NA	NA	NA	N	N	1	0	NA	No tail
0240	-	-		0			1	1			2019-03-22	NE	Northumberland	Lewis	Snyder Farm Tributary to Pioneer Creek	S	AGR	M	1094	247	16.5	20.39	10.33	123.5	113.5	N	N	0	3	NA
0241	-			0			1	0			2019-03-22	NE	Wayne	Mt. Pleasant	Hankins Pond	P	AGR	M	886	245	11.69	17.79	8.74	122.5	112.5	N	N	1	3	NA	No poop
0242	-	-		0			1	0			2019-03-22	NC	Lycoming	Lewis	Trout Run, Rose Valley	L	FOR	M	1430	NA	NA	NA	NA	NA	NA	N	N	0	3	NA	Reproductive tracts (whirl pak)
0243	-	-	1 cyst on liver	0			0				2019-03-22	NE	Northumberland	Lewis	Pond Paradise St. Turbotville	P	URB	M	1134	280	17.3	18.1	7.5	140	130	Y	N	1	3	T. taeniaformis	1 cyst (whirl pak)
0244	-	-		0			1	0		Poorly-demarcated red loops of bowel	2019-03-22	NE	Wayne	Mt. Pleasant	Hankins Pond	P	AGR	M	1076	246	13.85	17.37	6.77	123	113	N	N	0	3	NA	Red loops in intestine
0245	-	-		0			0				2019-03-22	NE	Northumberland		Muddy Run (Dale Rouenalt Farm)	S	AGR	M	670	210	12.27	16.19	3.75	105	95	N	N	0	3	NA
0246	-	-		0			0			Poorly demarcated area of pale tissue in liver	2019-03-22	NE	Northumberland	Turbot	Foreman Farm Rt. 254	P	AGR	F	1060	NA	NA	NA	NA	NA	NA	N	Y	0	0	NA	No tail, semi-severe liver lesions (formalin)
0247	-	-		0			1	0			2019-03-22	NE	Northumberland	Ralpho	Fergonson Lower Pond	P	AGR	M	986	NA	NA	NA	NA	NA	NA	N	N	0	3	NA	No tail
0248	-	-		0			0			Poorly demarcated area of pale tissue in liver	2019-03-22	NE	Northumberland	Turbot	Muddy Run (Dale Rouenalt Farm)	S	AGR	M	1068	277	14.24	19.59	4.82	138.5	128.5	N	Y	0	3	NA	Tan discoloration on liver (formalin)
0249	-	-		0			0				2019-03-22	NE	Wayne	Mt. Pleasant	Hankins Pond	P	AGR	M	1132	264	14.7	16.8	6.7	132	122	N	N	0	3	NA
0250	-			0			1	1	MK425190 - Sarcocystis sp. (88Q/99ID)	Poorly-demarcated red loops of bowel; poorly-demarcated pin-point foci of red spotting	2019-03-22	NE	Northumberland	Turbot	Muddy Run (Kramm Property)	S	AGR	M	1064	264	17.15	18.93	6.47	132	122	Y	Y	0	3	NA	Red loops in intestine, no poop, discoloration on liver with many small cysts and black speckling (formalin)
0251	-	-		0		01:25:00	1	1	MK425190 - Sarcocystis sp. (90Q/89ID)		2019-04-05	SC	Blair	Taylor	Plum Creek, at his farm	S	AGR	F	1164	240	18.4	22.58	10.66	120	110	N	N	0	0	NA
0252	-	-		0			0				2019-04-05	NW	Erie	Le Boeuf	Wheeler Creek off of Wheeler Turn Rd.	S	AGR	F	980	235	16.11	20.42	10	117.5	107.5	N	N	0	0	NA
0253	-	Positive	1 cyst on liver	0			0				2019-04-05	SC	Huntingdon	NA	Farm pond	P	AGR	M	1270	278	16.9	19.5	7	139	129	Y	N	0	3	NA	1 cyst (whirl pak)
0254	-	-		0				0		Poorly-demarcated red loops of bowel	2019-04-05	NE	Luzerne	Franklin	Diamonds Orchard on Brace Rd., pond across from produce stand	P	AGR	M	1164	NA	NA	NA	NA	NA	NA	N	N	0	3	NA	Red loops intestine
0255	-	-		0			0			Poorly-demarcated red loops of bowel	2019-04-05	NW	Erie	Le Boeuf	Wheeler Creek off of Wheeler Turn Rd.	S	AGR	F	869	245	16.07	20.86	11.22	122.5	112.5	N	N	1	0	NA	Red loops intestine
0256	-	-		0			0				2019-04-05	NW	Warren	Freehold	150yds downstream from Lottsville Bridge Little Broken Straw	S	FOR	M	884	266	12.7	17.2	8.4	133	123	N	N	1	3	NA
0257	-	-		0			1	0			2019-04-05	SC	Blair	Huston	Clover Creek, Ebersoles	S	AGR	M	1342	267	17.98	21.48	6.61	133.5	123.5	N	N	0	3	NA	Enlarged seminal vessicles
0258	-	-		0			0				2019-04-05	NW	Erie	Le Boeuf	Wheeler Creek off of Wheeler Turn Rd.	S	AGR	F	958	225	16.85	19.41	8.68	112.5	102.5	N	N	0	0	NA
0259		-		0			0				2019-04-05	NW	Erie	Venango	Creek	S	NA	M	1060	270	15.2	17.5	7.6	135	125	N	N	0	3	NA
0260		-		0			0				2019-04-05	NW	Erie	Le Boeuf	Wheeler Creek off of Wheeler Turn Rd.	S	AGR	M	1028	236	16.78	18.76	9.4	118	108	N	N	0	3	NA
0261	-	-		0		01:25:00	1	0			2019-04-05	SC	Huntingdon	Walker	Small Creek	S	AGR	M	646	232	13.83	16.83	7.54	116	106	N	N	0	3	NA
0262	-	-		0		01:25:00	1	0			2019-04-05	NW	Erie	Mill VillAGRe	Pond 6N	P	FOR	M	1070	235	17.38	20.04	10.26	117.5	107.5	N	N	1	3	NA
0263	-	-		0			0				2019-04-05	NW	Erie	Mill VillAGRe	Creek behind the house	S	FOR	M	1070	265	14.5	15.6	6.3	132.5	122.5	N	N	1	3	NA
0264	-	-		0		0.111111	1	0			2019-04-05	SC	Huntingdon	NA	Farm Pond	P	AGR	F	656	213	12.12	16.57	6.81	106.5	96.5	N	N	0	0	NA
0265	-	-		0			0				2019-04-05	NW	Erie	Le Boeuf	Wheeler Creek off of Wheeler Turn Rd.	S	AGR	F	1172	235	21.35	22.52	12.07	117.5	107.5	N	N	1	1	NA	Placental scars (whirl pak)
0266	-	-		0			0				2019-04-05	SC	Blair	Huston	Clover Creek, Ebersoles	S	AGR	M	1258	264	17.25	22.4	10.69	132	122	N	N	0	3	NA
0267		-					0			Splenomegally	2019-04-05	SC	Huntingdon	Shirley	Pump Station Rd and Croghan Pike	S	FOR	F	1088	256	15.8	16.7	8.1	128	118	N	N	0	0	NA	Enlarged spleen
0268		-		0			0				2019-04-05	NW	Erie	Mill VillAGRe	6N19 Pond	P	FOR	M	988	NA	NA	NA	NA	NA	NA	N	N	0	3	NA
0269	-	-		0			0				2019-04-05	SC	Huntingdon	NA	Farm pond	P	AGR	F	466	181	11.4	12.55	4.64	90.5	80.5	N	N	0	0	NA
0270	-	-		0			1	0			2019-04-05	NW	Erie	Waterford	Creek, Swamp 6N	M	AGR	M	1064	255	16.4	15.7	7.4	127.5	117.5	N	N	0	3	NA	Reproductive tracts (whirl pak)
0271	-	-	1 cyst on liver	0			1	0			2019-04-05	NW	Erie	Mill VillAGRe	Pond 6N	P	FOR	F	954	245	15.93	21.24	11.63	122.5	112.5	Y	Y	0	0	NA	Cyst on liver(formalin)
0272	-	-		0			0				2019-04-05	SC	Huntingdon	NA	Farm pond	P	AGR	F	450	193	9.68	12.59	5.66	96.5	86.5	N	N	0	0	NA
0273	-	-		0		01:25:00	1	1	MK425190 - Sarcocystis sp. (87Q/99ID)		2019-04-05	SC	Blair	Huston	Clover Creek, Ebersoles	S	AGR	F	1240	275	17.91	20.13	9.5	137.5	127.5	N	N	0	1	NA	Placental scars (whirl pak)
0274	-	-		0			0				2019-04-05	SC	Cumberland	Lower Frankford	Opposum Lake	L	AGR	M	680	185	10	12.2	6.1	92.5	82.5	N	N	1	3	NA
0275	-	-	1 cyst on liver	0			0				2019-04-05	SC	Blair	Huston	Stream on Negley Springs Rd	S	AGR	M	1216	255	20.49	22.65	9.77	127.5	117.5	Y	N	0	3	Hydatigera sp./Taenia taeniaeformes	1 cyst (whirl pak), reproductive tracts (whirl pak)
0276	-	-		0		01:25:00	1	0			2019-04-05	SC	Huntingdon	NA	Farm pond	P	AGR	F	444	189	10.56	12.99	5.98	94.5	84.5	N	N	0	0	NA
0277	-	-	1 cyst on liver	0			0				2019-04-05	NW	Erie	Waterford	6N Pond, Beaver Pond log house	P	AGR	M	938	240	19.3	22.5	10.48	120	110	Y	N	0	3	T. taeniaformis	1 cyst (whirl pak), reprodcutive tracts (whirl pak)
0278	-	-		0			0				2019-04-05	NE	Luzerne	Franklin	Diamonds Orchard on Brace Rd., pond across from produce stand	P	AGR	M	1074	274	16.9	17.8	8.4	137	127	N	N	1	3	NA
0279	-	-		0		01:25:00	1	0		Poorly-demarcated red loops of bowel	2019-04-05	SC	Huntingdon	NA	Farm pond	P	AGR	F	412	186	10.44	12.45	5.54	93	83	N	N	0	0	NA	Red loops intestine, no tAGR
0280	-	-		0			0				2019-04-05	NW	Erie	Waterford	Beaver swamp 3rd Street Waterford	M	AGR	M	992	245	17.21	21.13	9.22	122.5	112.5	N	N	0	3	NA	Reproductive tracts (whirl pak)
0281	-	-	9 cysts on liver	0			1	1	AH008381 - Hammondia hammondi (91Q/97ID)	Poorly-demarcated red loops of bowel	2019-04-05	SC	Huntingdon	NA	Farm pond	P	AGR	F	1060	257	15.16	18.68	7.53	128.5	118.5	Y	N	1	0	T. taeniaformis	Red loops intestine, 9 cysts (whirl pak)
0282	-	-	1 cyst on liver	0			0				2019-04-05	NE	Bradford	Columbia	Pond, Sylvania	P	AGR	F	626	220	12.8	13.9	7.2	110	100	Y	N	1	0	T. taeniaformis	1 cyst (whirl pak)
0283	-	-		0			0				2019-04-05	SC	Cumberland	Lower Frankford	Opposum Lake	L	AGR	M	872	235	15.12	21.61	10.07	117.5	107.5	N	N	1	3	NA	Reproductive tracts (whirl pak)
0284	-	-		0			0				2019-04-05	SC	Huntingdon	Penn	Farm pond on Redstone ridge Rd	P	AGR	F	858	NA	NA	NA	NA	NA	NA	N	N	1	0	NA
0285	-	-		0			0				2019-04-05	SE	Lancaster	West Cocelico	Indian Run, West Girl Scout Rd. Steven's	S	AGR	F	1136	260	15.3	17.3	8.2	130	120	N	N	0	0	NA
0286	-	-		0			0				2019-04-05	SC	Huntingdon	Penn	Farm pond on Redstone ridge Rd	P	AGR	F	1040	250	17.46	20.81	8.82	125	115	N	N	0	1	NA	Placental scars (whirl pak)
0287	-	-		0			0				2019-04-05	NE	Luzerne	Franklin	Diamonds Orchard on Brace Rd., pond behind maintenance shed	P	AGR	M	1068	NA	NA	NA	NA	NA	NA	N	N	0	3	NA
0288	-	-		0			0				2019-04-05	SC	Blair	Taylor	Plum Creek, at his farm	S	AGR	M	1130	265	18.15	21.07	8.82	132.5	122.5	N	N	0	3	NA	Reproductive tracts (whirl pak)
0289	-	-		0			0				2019-04-05	SC	Blair	Taylor	Plum Creek, at his farm	S	AGR	F	1166	265	18.75	20.25	11	132.5	122.5	N	N	0	1	NA	Placental scars (whirl pak)
0290	-	-		0			0				2019-04-05	NE	Luzerne	Franklin	Corner of Braces Orchard Rd and 8th street	P	AGR	M	878	235	12.2	14.3	7.4	117.5	107.5	N	N	0	3	NA
0291	-	-	1 cyst on liver	0			0				2019-04-05	NE	Luzerne	Franklin	Diamonds Orchard on Brace Rd., pond behind maintenance shed	P	AGR	F	1238	256	15.84	19.37	6.2	128	118	Y	N	0	0	Hydatigera sp. / Taenia taeniaeformes	1 cyst (whirl pak)
0292	-	-	1 cyst on liver	0			0				2019-04-05	SC	Blair	Huston	Clover Creek, Ebersoles	S	AGR	F	1164	255	17.39	19.47	10.24	127.5	117.5	Y	N	0	1	Hydatigera sp. / Taenia taeniaeformes	Pregnant (PICTURES), 1 cyst and reproductive tracts (both whirl paks)
0293	-	-		0			0				2019-04-05	SC	Blair	Taylor	Plum Creek, at his farm	S	AGR	F	1098	260	16.8	21.12	9.15	130	120	N	N	0	0	NA
0294	-	-		0			0				2019-04-05	SE	Lancaster	West Cocelico	Indian Run, West Girl Scout Rd. Steven's	S	AGR	M	1120	275	15.6	21.9	10.2	137.5	127.5	Y	N	0	3	Hydatigera sp. / Taenia taeniaeformes	1 cyst and reproductive tracts (2 whirl paks)
0295	-	-		0			0			Poorly-demarcated red loops of bowel	2019-04-05	NE	Luzerne	Franklin	Corner of Braces Orchard Rd and 8th street	P	AGR	M	1148	245	17.12	18.87	8.44	122.5	112.5	N	N	1	3	NA	Red loops intestine
0296	-	-		0			0				2019-04-05	NW	Warren	Broken Straw	Big Broken Straw under rt. 6 bridge	S	URB	F	804	240	19.61	20.37	11.01	120	110	N	N	1	1	NA	Placental scars (whirl pak)
0297	-	-	1 cyst on liver	0			0				2019-04-05	SC	Huntingdon	Shirley	16909 Germany Valley Rd	S	FOR	F	1546	265	19.3	21.7	8.4	132.5	122.5	Y	N	0	1	T. taeniaformis	1 cyst (whirl pak), placental scars (whirl pak), enlarged spleen
0298	-	-		0			0				2019-04-05	SC	Cumberland	Lower Frankford	Opposum Lake	L	AGR	F	1278	263	19.17	22.43	9.85	131.5	121.5	N	N	1	1	NA	Placental scars (whirl pak)
0299	-	-	1 cyst on liver	0			1	1	MK425190 -Sarcocystis sp. (88Q/98ID)		2019-04-05	NE	Luzerne	Franklin	Corner of Braces Orchard Rd and 8th street	P	AGR	M	1184	246	17.14	18.42	7.54	123	113	Y	N	1	3	T. taeniaformis	1 cyst (whirl pak)
0300	-	-	4 cysts on liver	0			0				2019-04-05	SC	Cumberland	Lower Frankford	Opposum Lake	L	AGR	M	1272	245	18.35	22.37	12.84	122.5	112.5	Y	N	1	3	Hydatigera kamiyai / Taenia taeniaeformes	4 cysts (whirl pak), reproductive tracts (whirl pak)
0301	-	-		0			1	0			2019-04-05	SC	Cumberland	Lower Frankford	Opposum Lake	L	AGR	M	870	228	14.1	17.1	8.5	114	104	N	N	1	3	NA
0302	-	-		0			0				2019-04-05	NW	Erie	Venango	Creek	S	NA	M	974	240	15.71	19.22	10.37	120	110	N	N	1	3	NA
0303	-	-		0			0				2019-04-05	NE	Luzerne	Franklin	Corner of Braces Orchard Rd and 8th street	P	AGR	M	782	184	12.66	14.79	8.07	92	82	N	N	0	3	NA
0304	-	-	4 cysts on liver	0				1	MK425190 - Sarcocystis sp. (88Q/98ID)		2019-04-05	SC	Blair	North Woodburg	Clover Creek, Ebersoles	S	AGR	M	1342	282	17.84	21.34	9.57	141	131	Y	N	1	3	Hydatigera sp. / Taenia taeniaeformes	4 cysts (whirl pak), Reproductive tracts (whirl pak)
0305	-	-		0			0				2019-04-05	NW	Erie	Mill VillAGRe	Pond 6N	P	AGR	M	962	235	14.62	18.1	10.17	117.5	107.5	N	N	0	3	NA
0306	-			0			0				2019-04-05	SE	Lancaster	West Cocelico	Indian Run, West Girl Scout Rd. Steven's	S	AGR	F	778	235	14	17.8	7.3	117.5	107.5	N	N	0	0	NA	No fluid
0307	-	-		0			1				2019-04-05	SE	Lancaster	West Cocelico	Cocalico Creek, Corcalico Rd, Denver	S	AGR	F	1298	272	17.9	22.39	10.71	136	126	N	N	0	1	NA	Placental scars (whirl pak)
0308	-	-		0		01:50:00	1	1			2019-04-05	SE	Lancaster	West Cocelico	Cocalico Creek, Corcalico Rd, Denver	S	AGR	M	1008	234	15.3	17.1	7.4	117	107	N	N	0	3	NA
0309	-	-		0			0				2019-04-05	SC	Blair	North Woodburg	Clover Creek, Rex's	S	AGR	M	1388	285	18.26	23.24	9.37	142.5	132.5	N	N	0	3	NA	Reproductive tracts (whirl pak)
0310	-	-		0			0			Poorly demarcated area of pale tissue in liver; splenomegally	2019-04-05	SC	Huntingdon	NA	Farm pond	P	AGR	M	792	235	15.87	19.57	9.01	117.5	107.5	N	Y	0	3	NA	Lesions on liver (formalin), enlarged spleen
0311	-	-	1 cyst on liver	0			0			Green-brown focal lesion in liver (bile staining)	2019-04-05	SC	Huntingdon	Shirley	1609 Germany Valley Rd	S	FOR	M	1314	242	15.8	17	8.5	121	111	Y	Y	0	3	T. taeniaformis	Green-brown focal lesion in liver (formalin and whirl pak), 1 cyst (whirl pak)
0312	-	-		0			0				2019-04-05	SC	Huntingdon	NA	Farm pond	P	AGR	M	744	230	15.7	20.03	8.84	115	105	N	N	0	3	NA
0313	-	-	2 cysts on liver	0			0				2019-04-05	NW	Jefferson	Bell	Cloe Dam	L	FOR	F	966	255	18.13	21.36	8.73	127.5	117.5	Y	N	1	1	NA	2 cysts (whirl pak), placental scars (whirl pak)
0314	-	Positive		0			0				2019-04-05	SC	Huntingdon	Shirley	Pump Station Rd and Croghan Pike	S	FOR	M	1120	238	15.8	17.4	9.1	119	109	N	N	0	3	Hydatigera sp. / Taenia taeniaeformes
0315	-	-	1 cyst on liver	0			0			Poorly demarcated area of pale tissue in liver; splenomegally	2019-04-05	SC	Huntingdon	Shirley	Pump Station Rd and Croghan Pike	S	FOR	F	1376	NA	NA	NA	NA	NA	NA	Y	Y	0	1	T. taeniaformis	Lesions (formalin), 1 cyst (whirl pak), placental scars (whirl pak), enlarged spleen
0316	-	-		0			0			Poorly demarcated area of pale tissue in liver	2019-04-05	NC	Clearfield	Bell	Creek	S	FOR	F	1048	248	15.16	21.35	8.63	124	114	N	Y	1	0	NA	Lesions (formalin)
0317	-	-		0			0				2019-04-05	NC	Clearfield	Burnside	Swamp	M	FOR	F	812	254	18.06	20.15	8.94	127	117	N	N	1	0	NA
0318	-	-		0			0			Poorly-demarcated red loops of bowel	2019-04-05	NC	Clearfield	Burnside	Swamp	M	FOR	M	1016	243	14.8	17.5	6	121.5	111.5	N	N	1	3	NA	No tAGR, red loops intestine
0319	-	-		0			0				2019-04-05	NE	Luzerne	Franklin	Corner of Braces Orchard Rd and 8th street	P	AGR	M	1152	265	16.3	18.3	7.5	132.5	122.5	N	N	1	3	NA
0320	-	-	1 cyst on liver	0			0			Poorly demarcated area of pale tissue in liver	2019-04-05	NE	Luzerne	Franklin	Corner of Braces Orchard Rd and 8th street	P	AGR	M	1046	NA	NA	NA	NA	NA	NA	Y	Y	1	3	Hydatigera kamiyai / Taenia taeniaeformis	Lesions (formalin), 1 cyst (whirl pak)
0321	-	-		0			1	0		Splenomegally	2019-04-12	SE	LANCASTER	WEST COCALICO	Middle Creek Wildlife Area ponds	P	FOR	M	918	230	18.06	20.32	9.38	115	105	N	N	1	3	NA	Splenomegally
0322	-	-	1 cyst on liver	0			0				2019-04-12	SE	SCHUYLKILL	WEST BRUNSWICK	Private pond	P	AGR	F	906	227	14.9	16.4	6.4	113.5	103.5	Y	N	0	0	T. taeniaformis	1 cyst (whirl pak)
0323	-	-		0			0				2019-04-12	SE	LANCASTER	MOUNT JOY	Little Chiques downstream from Quarry Rd	S	AGR	F	1182	260	15.88	18.2	6.5	130	120	N	N	0	0	NA
0324	-	-		0			0				2019-04-12	SE	LANCASTER	MOUNT JOY	Little Chiques downstream from Echo Valley Rd	S	AGR	F	850	246	15.25	19.71	7.95	123	113	N	N	0	0	NA
0325	-	-		0			0				2019-04-12	SE	LANCASTER	MOUNT JOY	Little Chiques downstream from Echo Valley Rd	S	AGR	M	1136	270	15.95	18.19	9.68	135	125	N	N	0	3	NA
0326	-	-		0			1	0			2019-04-12	SE	LANCASTER	MANHEIM	NA	NA	NA	M	688	220	15.49	17.59	9.76	110	100	N	N	0	3	NA
0327	-	-	1 cyst on liver	0			1	1	MK425190 - Sarcocystis sp. (88Q/97ID)	Poorly-demarcated area of pale tissue in liver	2019-04-12	SE	SCHUYLKILL	WASHINGTON	Private pond	P	AGR	F	1014	267	14.6	15.1	6.3	133.5	123.5	Y	Y	1	0	T1	1 cyst (whirl pak), 2 lesions (formalin)
0328	-	-		0			1				2019-04-12	SE	LANCASTER	MOUNT JOY	NA	NA	NA	M	982	235	14.32	19.77	10.54	117.5	107.5	N	N	0	3	NA
0329	-	-	1 cyst on liver	0			0				2019-04-12	SE	LEHIGH	NORTH WHITEHALL	Neffs Park Pond	P	URB	M	770	NA	NA	NA	NA	NA	NA	Y	N	1	3	T2	1 cyst (whirl pak)
0330	-	-	1 cyst on liver	0			0			Poorly-demarcated area of pale tissue in liver	2019-04-12	SE	LANCASTER	EAST HEMPFIELD	Stream	S	URB	F	1082	240	13.83	18	7.89	120	110	Y	Y	0	1	Versteria sp.	placental scars (whirl pak), lesions (formalin), 1 cyst (whirl pak)
0331	-	-		0			1	0			2019-04-12	SE	LEBANON	MILLCREEK	Millbach Springs	S	AGR	F	1008	220	18.16	18.95	9.91	110	100	N	N	0	0	NA
0332	-	-		0			0				2019-04-12	SE	LANCASTER	WARWICK	Spring Run feeding Hammer Creek	S	AGR	M	878	241	15	16.4	6.4	120.5	110.5	N	N	0	3	NA
0333	-	-		0			1	1	MK425190 - Sarcocystis sp. (94Q/99ID)	Splenomegally	2019-04-12	SE	BERKS	PERRY	Pond - Ountellauliee trail	P	AGR	F	912	242	14.29	16.55	8.7	121	111	N	N	1	0	NA	Splenomegally
0334	-	-	1 cyst on liver	0			1	0			2019-04-12	SE	SCHUYLKILL	WASHINGTON	Private pond	P	AGR	F	1164	252	15.81	15.86	6.8	126	116	Y	N	1	0	T. taeniaformis	1 cyst (whirl pak)
0335	-	-	1 cyst on liver	0			1	0			2019-04-12	SE	LEHIGH	NORTH WHITEHALL	Dennis Atia farm	P	AGR	M	822	210	15.01	19.11	10.2	105	95	Y	N	0	3	NA	1 cyst (whirl pak)
0336	-	-		0			1	0			2019-04-12	SE	LEHIGH	NORTH WHITEHALL	Neffs Park Pond	P	URB	F	652	225	15.06	16.41	8.73	112.5	102.5	N	N	1	0	NA
0337	-	-		0			0				2019-04-12	SE	BERKS	BETHEL	Pond	P	AGR	M	938	239	13.7	15.4	7.5	119.5	109.5	N	N	0	3	NA
0338	-	-		0			1	0			2019-04-12	NC	TIOGA	CLYMER	Pond	P	AGR	M	938	256	15.93	19.62	9.97	128	118	N	N	0	3	NA
0339	-	-	12 small cysts on liver	0*	bacteria/junk		0				2019-04-12	SE	LANCASTER	EAST HEMPFIELD	Stream	S	URB	M	850	220	12.2	14.72	7.05	110	100	Y	N	0	3	Versteria mustelae	Numerous small cysts (12) (whirl pak)
0340	-	-	1 cyst on liver	0			0				2019-04-12	SE	BERKS	PERRY	Zimmerman Pond, Outellauliee trail	P	AGR	F	1246	272	17.52	18.41	9.13	136	126	Y	N	0	0	Hydatigera sp. / Taenia taeniaeformis	1 cyst (whirl pak)
0341	-	-	1 cyst on liver	0			1	1	MK425190 - Sarcocystis sp. (88Q/99ID)		2019-04-12	SE	LANCASTER	CAERNARVON	West den	NA	NA	F	920	200	16.56	18.19	10.66	100	90	Y	N	0	0	T. taeniaformis	1 cyst (whirl pak)
0342	-	-	1 cyst on liver	0							2019-04-12	SE	LANCASTER	PENN	Chiques Creek , Luther Patches	S	AGR	M	1464	248	17.2	20.5	10.5	124	114	Y	N	0	3	T. taeniaformis	1 cyst (whirl pak), reproductive tracts (whirl pak)
0343	-	-		0			0				2019-04-12	SE	SCHUYLKILL	WASHINGTON	Private pond	P	AGR	M	844	250	14.2	16.1	5.4	125	115	N	N	1	3	NA
0344	-	-		0			1	0		Poorly-demarcated area of pale tissue in liver	2019-04-12	SE	SCHUYLKILL	PINE GROVE	Dam on Pine Grove Rd.	P	AGR	F	1210	259	18.11	20.51	9.96	129.5	119.5	N	Y	1	1	NA	Areas of discoloration in liver (formalin), placental scars (whirl)
0345	-	-	1 cyst on liver	0			1	0		Poorly-demarcated area of pale tissue in liver	2019-04-12	SE	LANCASTER	EAST HEMPFIELD	Stream	S	URB	F	1098	230	13.61	17.83	7.3	115	105	Y	Y	0	0	T. taeniaformis	1 cyst (whirl pak), 1 lesion (formalin)
0346	-	-		0			1	0			2019-04-12	SE	LEHIGH	NORTH WHITEHALL	Muth Farm, pond/creek	P	AGR	F	1076	240	14.09	17.89	9.68	120	110	N	N	1	0	NA
0347	-	-		0			1	1	MK425190 - Sarcocystis sp. (88Q/99ID)	Splenomegally	2019-04-12	SE	LANCASTER	CLAY	Seglock Run	S	FOR	M	1292	191	17.1	20.1	15.1	95.5	85.5	N	N	0	3	NA	Splenomegally
0348	-	-	1 cyst on liver	0			1	0			2019-04-12	SE	BERKS	PERRY	Lake Ountellauliee at Rt. 662 Bridge	L	FOR	M	970	239	17.27	17.91	10.86	119.5	109.5	Y	N	1	3	T. taeniaformis	1 cyst (whirl pak)
0349	-	-		0			0				2019-04-12	SE	SCHUYLKILL	WEST BRUNSWICK	Private pond	P	AGR	F	1070	237	16.1	17.6	8.7	118.5	108.5	N	N	1	0	NA
0350	-	-	16 cysts on liver	0			0			Splenomegally	2019-04-12	SE	LANCASTER	WARWICK	Spring Run feeding Hammer Creek	S	AGR	F	1216	240	14.07	18.35	9	120	110	Y	N	0	1	Hydatigera kamiyai / Taenia taeniaeformis	Placental scars (whirl pak), Splenomegally, 16 cysts (whirl pak)
0351	-	-		0			0				2019-04-12	SE	LEHIGH	NORTH WHITEHALL	Muth Farm, Coplay creek	S	AGR	M	1206	234	16.33	21.93	11.8	117	107	N	N	1	3	NA
0352	-	-	1 cyst on liver	0			1	0			2019-04-12	SE	LANCASTER	CAERNARVON	West den	NA	NA	F	934	235	16.5	19.42	9.68	0	107.5	Y	N	0	0	T. taeniaformis	1 cyst (whirl pak)
0353	-	-	1 cyst on liver	0			0				2019-04-12	SE	LANCASTER	WARWICK	Spring Run feeding Hammer Creek	S	AGR	F	756	231	14.33	18.47	10.6	115.5	105.5	Y	N	0	0	T. taeniaformis	1 cyst (whirl pak)
0354	-	-		0			1	0			2019-04-12	SE	SCHUYLKILL	PINE GROVE	Private pond	P	AGR	F	906	219	14.9	16.2	7.5	109.5	99.5	N	N	0	0	NA
0355	-	-		0			0				2019-04-12	SE	BERKS	BETHEL	Pond	P	AGR	F	1062	231	16.98	20.17	11.22	115.5	105.5	N	N	1	1	NA	Placental scars (whirl pak)
0356	-	-		0			0				2019-04-12	SE	LEHIGH	NORTH WHITEHALL	Muth Farm, Coplay creek	S	AGR	M	1080	NA	NA	NA	NA	NA	NA	N	N	1	3	NA
0357	-	-	2 cysts on liver	0			0				2019-04-12	SE	SCHUYLKILL	WASHINGTON	Private pond	P	AGR	F	1040	250	13.03	17.99	10.33	125	115	Y	N	1	0	T. taeniaformis	2 cysts (whirl pak)
0358	-	-		0			0				2019-04-12	SE	LANCASTER	EAST COCALICO	Dennis Martin Property	NA	NA	M	1196	255	17.7	19.8	8.1	127.5	117.5	N	N	0	3	NA
0359	-	-		0			0				2019-04-12	SE	LEHIGH	NORTH WHITEHALL	Iron Lake CC	L	URB	M	1114	255	16.91	20.3	10.87	127.5	117.5	N	N	1	3	NA
0360	-	-	2 cysts on liver	0			0				2019-04-12	SE	LANCASTER	WARWICK	Hammer Creek	S	AGR	M	685	207	12.9	14.7	6.5	103.5	93.5	Y	N	0	3	T. taeniaformis	2 cysts (whirl pak)
0361	-	-		0			1	0			2019-04-12	SE	LANCASTER	EPHRATA	Middle Creek	S	FOR	M	1026	265	14.8	17.9	11.43	132.5	122.5	N	N	0	3	NA
0362	-	-		0			1	0			2019-04-12	SE	BERKS	BETHEL	Pond (610-780-2260)	P	AGR	M	674	200	14.61	18.18	9.94	100	90	N	N	1	3	NA
0363	-	-	6 cysts on liver	0			1	0			2019-04-12	SE	LANCASTER	EPHRATA	Jonas Reiff Farm	P	AGR	F	1076	237	13.8	17.2	7.7	118.5	108.5	Y	N	0	1	T. taeniaformis	Placental scars (whirl pak), 6 cysts (whirl pak)
0364	-	-		0		01:25:00	1	0			2019-04-12	SE	SCHUYLKILL	PINE GROVE	SGL #160 pond	P	FOR	F	962	240	14.97	19.78	8.13	120	110	N	N	1	0	NA
0365	-	-		0			1	0			2019-04-12	SE	BERKS	BETHEL	Pond	P	AGR	M	1192	260	17.43	21.35	10.61	130	120	N	N	0	3	NA
0366	-	-		0			1	0			2019-04-12	SE	SCHUYLKILL	WASHINGTON	Stream, private	S	AGR	F	1144	250	15.66	19.6	10.9	125	115	N	N	1	0	NA
0367	-	-	2 cysts on liver	0			0				2019-04-12	SE	SCHUYLKILL	WEST BRUNSWICK	Private pond	P	AGR	M	1116	255	16.75	20.12	9.97	127.5	117.5	Y	N	0	3	T. taeniaformis	2 cystst (whirl pak)
0368	-	-		0			1	0			2019-04-12	SE	LANCASTER	NA	Rock	NA	NA	F	906	210	16.16	18.8	8.86	105	95	N	N	0	0	NA
0369	-	-		0			0				2019-04-12	SE	LANCASTER	CLAY	Seglock Run	S	FOR	M	1068	239	16.5	17.6	7.9	119.5	109.5	N	N	0	3	NA
0370	-	-		0			0				2019-04-12	SE	LEBANON	MILLCREEK	Millbach Springs	S	AGR	M	934	233	16.39	17.84	9.53	116.5	106.5	N	N	0	3	NA
0371	-	-		0			1	0			2019-04-12	SE	LANCASTER	EPHRATA	Jonas Reiff Farm	P	AGR	M	776	210	16.34	17.89	10.86	105	95	N	N	0	3	NA
0372	-	-		0			1	0			2019-04-12	SE	LANCASTER	WEST COCALICO	Middle Creek Wildlife Area ponds	P	FOR	M	880	238	12.35	19.11	8.49	119	109	N	N	0	3	NA
0373	-	-	1 cyst on liver	0			1	1	MK425190 - Sarcocystis sp. (92Q/98ID)		2019-04-12	SE	LANCASTER	CAERNARVON	Spring Valley (woods)	S	FOR	M	1170	250	14.75	17.46	8.99	125	115	Y	N	1	3	T. taeniaformis	1 cyst (whirl pak)
0374	-	Positive		0			0				2019-04-12	SE	LANCASTER	WEST COCALICO	Jim Martin Property	NA	NA	F	890	210	14.3	16.9	7.5	105	95	N	N	0	0	NA
0375	-	-		0			1	0			2019-04-12	SE	BERKS	BETHEL	Pond	P	AGR	M	932	225	16.53	19.32	11.8	112.5	102.5	N	N	1	3	NA
0376	-	-		0			1	0			2019-04-12	SE	LEBANON	MILLCREEK	Millbach Springs	S	AGR	F	806	230	13.28	16.11	9.93	115	105	N	N	0	0	NA
0377	-	-		0			1	0			2019-04-12	SE	LEBANON	MILLCREEK	Millbach Springs	S	AGR	M	978	231	15.26	17.87	11.52	115.5	105.5	N	N	0	3	NA
0378	-	-		0			0				2019-04-12	SE	LANCASTER	CAERNARVON	Stream, spring valley	S	NA	M	844	230	12.71	21.16	11.21	115	105	N	N	0	3	NA
0379	-	-		0		NoBlood	0 (no blood)			No blood	2019-04-12	SE	BERKS	PERRY	Farm pond, Ountellaunee trail	P	AGR	F	912	230	17.1	18.21	9.3	115	105	N	N	1	0	NA	No blood
0380	-	Positive		0			0				2019-04-12	SE	LEBANON	MILLCREEK	Millbach Springs	S	AGR	M	974	221	15.39	17.09	9.16	110.5	100.5	N	N	0	3	NA

## Sheet: Cysts
m_id	species	type(strobilicercus,etc.)	LH_size	SH_size	n.hooks	length	other	region
208	T. taeniaformis	NA	400	237.5	NA	NA	NA	NC		63 TOTAL
217	T2	Strobilicercus	410	240	32	NA	NA	NC
184	NA	NA	NA	NA	NA	NA	Actually mislabeled seminal vessicles	NE
194	T2	?	?	?	?	?	?	NE
236	Vesteria sp.	NA	13.75	12.5	NA	NA	NA	NE
243	T. taeniaformis	Strobilicercus	400	240	28	NA	NA	NE
282	T. taeniaformis	Strobilicercus	380	245	26	NA	NA	NE
291	T2	NA	390	210	NA	NA	NA	NE
299	T. taeniaformis	NA	370	240	NA	NA	NA	NE
320	T1	Strobilicercus	385	225	34	NA	NA	NE
59	T. taeniaformis	Strobilicercus	400	245	NA	NA	NA	NW
106	NA	NA	NA	NA	NA	NA	poorly demarcated tissue	NW
149	T. taeniaformis	NA	NA	275	2	NA	NA	NW
277	T. taeniaformis	NA	400	245	NA	NA	NA	NW
22	T. taeniaformis	Strobilicercus	400	250	NA	NA	T. taeniaformis in both cysts	SC
124	T2	Strobilicercus	380	250	NA	NA	NA	SC
133	T. taeniaformis	Strobilicercus	380	250	26	NA	NA	SC
136	T. taeniaformis	NA	370	NA	NA	NA	Eggs of Calodium heptaticum (Capillaria hepatica)	SC
146	T1	Strobilicercus	225	NA	16	7.1	only one row of hooks	SC
151	T. taeniaformis	Strobilicercus	400	250	36	NA	NA	SC
157	T1	Strobilicercus	400	220	31	NA	NA	SC
163	T. taeniaformis	Strobilicercus	400	250	NA	NA	NA	SC
165	T. taeniaformis	Strobilicercus	430	240	NA	NA	NA	SC
170	NA	NA	NA	NA	NA	NA	poorly demarcated tissue	SC
174	NA	NA	NA	NA	NA	NA	poorly demarcated tissue	SC
253	NA	Racemose	NA	NA	NA	NA	No hooks	SC
275	T. taeniaformis	NA	NA	NA	NA	NA	No hooks, but piece of worm	SC
281	T. taeniaformis	NA	370	NA	NA	NA	NA	SC
292	T2	NA	400	230	NA	NA	NA	SC
297	T. taeniaformis	Strobilicercus	390	240	32	18	NA	SC
300	T1	Strobilicercus	390	200	34	11	NA	SC
304	T3	Strobilicercus	400	220	NA	NA	NA	SC
311	T. taeniaformis	Strobilicercus	400	240	28	NA	NA	SC
314	T. taeniaformis	Strobilicercus	380	200	NA	NA	NA	SC
315	T. taeniaformis	NA	370	240	NA	NA	NA	SC
23	T. taeniaformis	Strobilicercus	410	240	NA	NA	NA	SE
294	T2	?	50	?	1	NA	Only one hook found	SE
322	T. taeniaformis	Strobilicercus	390	250	NA	NA	NA	SE
327	T1	Strobilicercus	370	200	NA	NA	NA	SE
329	T2	NA	320	190	NA	NA	NA	SE
330	Vesteria sp.	NA	NA	NA	NA	NA	NA	SE
334	T. taeniaformis	Strobilicercus	430	240	NA	NA	NA	SE
335	NA	NA	NA	NA	NA	NA	NA	SE
339	Vesteria sp.	Circular blobs	12.5	NA	Numerous	NA	21 total blobs	SE
340	T2	NA	405	230	NA	NA	NA	SE
341	T. taeniaformis	Strobilicercus	400	240	NA	NA	NA	SE
342	T. taeniaformis	Strobilicercus	400	245	NA	NA	NA	SE
345	T. taeniaformis	Strobilicercus	400	240	NA	NA	Eggs of Calodium hepaticum (Capillaria hepatica)	SE
348	T. taeniaformis	Strobilicercus	370	240	NA	NA	NA	SE
350	T1	NA	NA	240	NA	NA	Only 1 layer of small hooks	SE
352	T. taeniaformis	Strobilicercus	380	245	NA	NA	NA	SE
353	T. taeniaformis	Strobilicercus	400	250	NA	NA	NA	SE
357	T. taeniaformis	Strobilicercus	380	260	NA	NA	NA	SE
360	T. taeniaformis	NA	410	245	NA	NA	NA	SE
363	T. taeniaformis	Strobilicercus	390	250	NA	NA	NA	SE
367	T. taeniaformis	NA	390	250	NA	NA	NA	SE
373	T. taeniaformis	Strobilicercus	380	250	NA	NA	NA	SE
UNK	T. taeniaformis	Strobilicercus	380	220	34	NA	NA
34	T. taeniaformis	Strobilicercus	400	240	NA	NA	Eggs of Calodium hepaticum (Capillaria hepatica)	SW
42	T. taeniaformis	Strobilicercus	390	250	NA	NA	NA	SW
68	T2	Strobilicercus	400	230	NA	NA	Bottom row only	SW
120	T. taeniaformis	Strobilicercus	370	230	16	NA	Only 16 hooks visable	SW
123	T. taeniaformis	Strobilicercus	390	250	NA	NA	NA	SW

## Sheet: Helminths
m_ID	cestodes	trematodes	species	notes
1	0	18	Echinostome
2	0	0
3	0	0
4	0	0
5	0	0
6	0	0
7	16	0	Echinostome
8	14	0	Echinostome
9	10	0	Echinostome
10	18	0	Echinostome
11	2	0	Echinostome
12	0	0
13	16	0	Echinostome
14	27	0	Echinostome
15	14	0	Echinostome
16	6	0	Echinostome
17	4	0	Echinostome
18	0	0
19	3	0	Echinostome
20	0	0
21	2	0	Echinostome
22	0	0
26	0	0
23	27	0	Echinostome
24	0	0
25	50	0	Echinostome
27	0	0
28	0	0
29	0	0
30	0	0
31	0	0
32	0	0
33	0	3	Echinostome
34	0	0		No stomach or spleen
35	0	0
36	0	15	Echinostome
37	0	25	Echinostome
38	0	0		No feces in large intestine
39	0	0
40	0	0
41	1	2
42	0	0
43	0	0
44	0	0
45	0	0
46	0	0
47	0	0
48	0	1	Echinostome
49	0	0
50	0	0
51	0	1
52	0	8	Echinostome
53	0	13	Echinostome
54	0	1	Echinostome
55	3	8	Echinostome
56	0	0
57	0	9	Echinostome
58	0	0
59	0	11	Echinostome
60	0	17	Echinostome
61	0	5
62	0	1	Echinostome
63	0	0
64	0	34
65	0	8
66	0	0		No small intestine
67	0	0
68	0	2
69	0	0
70	0	0
71	0	0		Thick intestinal walls
72	15	2
73	0	75
74	0	0
75	3	1
76	0	0
77	0	0
78	5	0
79	0	3
80	0	0
81	1	22
82	0	1
83	0	28
84	0	0		No feces in large intestine
85	0	0
86	0	0		Bloody stool and intestines
87	0	1		Parasites in stomach (collected)
88	0	14
89	0	14
90	0	3
91	0	0
92	0	0
93	0	0
94	0	0
95	0	18
96	0	0
97	0	0
98	9	13
99	0	0
100	0	0
101	1	8
102	7	0		No feces in large intestine to collect
103	3	0
104	0	0
105	20	0
106	5	5
107	0	0
108	0	0
109	0	4
110	0	0
111	0	0
112	0	11
113	0	7
114	0	0
115	0	0
116	0	0
117	0	0		weird pebbles
118	0	0
119	0	0
120	0	0
121	0	0
122	0	0
123	0	0
124	0	0
125	0	0
126	0	0
127	0	11
128	0	0
129	0	0
130	0	4
131	31	0
132	0	0
133	0	0
134	0	0
135	0	0		Weird pebble-like structures that might be seeds (collected in vial)
136	0	0
137	0	0
138	0	0
139	0	0
140	0	0
141	0	0
142	0	0
143	0	0
144	0	11
145	0	2
146	0	0
147	0	15
149	0	3
150	0	2
151	0	0
152	0	0
153	0	0
154	0	0
155	0	19
156	0	0
157	0	0
158	0	0
159	0	0
160	0	0
161	0	0
162	0	21
163	0	0
164	1	0		??? Not sure if this is one or not
165	0	0
166	0	0
167	0	0
168	0	0
169	0	2
170	0	0
171	0	0
172	0	0
173	0	0
174	0	0
175	0	0
176	0	1
177	0	4
178	0	0
179	0	0
180	0	0
181	0	0
182	0	0
183	0	0
184	0	0
185	0	0		thick intestinal walls
186	1	0
187	0	0
188	0	5
189	0	1
190	0	0
191	0	8
192	0	9
193	0	0
194	0	0
195	0	0
196	0	5
197	0	28
198	0	0
199	10	0
200	0	4
201	0	8
202	0	0
203	0	0
204	0	16
205	1	0
206	0	0
207	0	5
208	0	12
209	3	0		super thick intestinal wall
210	0	0
211	0	4
212	0	0
213	0	0
214	0	7
215	1	0
216	0	1
217	0	11
218	0	0
219	0	0
220	0	0
221	0	18
222	0	10
223	0	0
224	0	1
225	0	0
226	0	0
227	0	5
228	2	0
229	0	0
230	0	0
231	0	0
232	0	0
233	0	5
234	0	0
235	10	0
236	0	0
237	0	1		? - not sure if they are trematodes
238	0	0
239	0	11
240	0	0
241	0	4
242	0	0
243	1	3
244	0	0
245	0	0
246	0	0
247	0	0
248	0	0
249	0	0
250	0	0
251	0	0
252	0	0
253	0	0
254	0	0
255	0	10
256	18	0
257	0	0
258	0	0
259	0	0		No stomach or spleen
260	0	0
261	0	0
262	6	0
263	5	0
264	0	0
265	3	3
266	0	0
267	0	0
268	0	0
269	0	0
270	0	0
271	0	0
272	0	0
273	0	0
274	0	6
275	0	0
276	0	0
277	0	0
278	0	1
279	0	0
280	0	0
281	6	0
282	0	26
283	44	0
284	3	0
285	0	0
286	0	0
287	0	0
288	0	0
289	0	0
290	0	0
291	0	0
292	0	0
293	0	0
294	0	0
295	3	0
296	0	5
297	0	0
298	0	39
299	0	3
300	0	6
301	0	43
302	17	0
303	0	0
304	0	1
305	0	0
306	0	0		No stomach
307	0	0
308	0	0
309	0	0
310	0	0
311	0	0
312	0	0
313	14	0
314	0	0
315	0	0
316	0	21
317	7	0
318	0	1
319	0	11
320	0	10
321	5	0
322	0	0
323	0	0
324	0	0
325	0	0
326	0	0
327	2	0
328	0	0
329	10	0
330	0	0
331	0	0
332	0	0
333	5	0
334	3	0		Weird pebbles
335	0	0
336	4	0
337	0	0
338	0	0
339	0	0
340	0	0
341	0	0
342	0	0
343	6	0
344	0	31
345	0	0
346	18	0
347	0	0
348	0	41
349	2	0
350	0	0
351	10	0
352	0	0
353	0	0
354	0	0
355	30	0
356	6	0
357	4	0
358	0	0
359	0	9
360	0	0
361	0	0
362	8	0
363	0	0
364	11	0
365	0	0
366	9	0
367	0	0
368	0	0
369	0	0
370	0	0
371	0	0
372	0	0
373	4	0
374	0	0
375	25	0
376	0	0
377	0	0
378	0	0
379	1	0
380	0	0
148	0	3		Number wore off label = EITHER 137 , 148

## Sheet: Toxicology
sex	Lead	Manganese	Iron	Mercury	Arsenic	Molybdenum	Zinc	Copper	Cadmium	hab.type	land.type	carc.weight	t.length	tail.area	Ab/norm	age.class	parasites	cestodes_y/n	trematode_y/n	cestodes	trematodes	intensity
M	NA	4	240	NA	NA	0.52	25	7.1	NA	P	AGR	1030	233	3408.8	norm	A	1	1	0	6	0	6
M	NA	2.3	270	NA	NA	0.43	26	3.4	NA	S	FOR	1036	165	2539.5	norm	A	1	1	0	4	0	4
F	NA	2.9	250	NA	NA	0.61	28	4	NA	P	AGR	1076	236	2911.8	norm	A	0	0	0	0	0	0
M	NA	10	240	NA	NA	0.67	28	4.6	NA	P	AGR	1036	240	3670.65	ab	A	1	1	0	3	0	3
F	NA	1.9	200	NA	NA	0.66	26	3	NA	P	AGR	1102	234	3492.82	ab	A	0	0	0	0	0	0
M	NA	5	580	NA	NA	NA	24	3.4	NA	M	AGR	1212	NA	NA	norm	A	0	0	0	0	0	0
F	NA	2.1	400	NA	NA	0.6	40	4.2	NA	S	URB	750	237	3190.76	norm	J	0	0	0	0	0	0
F	NA	2.6	290	NA	NA	0.63	39	4.3	NA	M	AGR	946	230	3558.43	norm	J	1	0	1	0	15	15
M	NA	2.3	360	NA	NA	0.64	27	3.8	NA	S	FOR	1216	255	3657.22	ab	A	0	0	0	0	0	0
F	NA	3.5	320	NA	NA	0.59	25	4.7	NA	S	FOR	920	230	3676.9	norm	J	1	1	1	1	2	3
M										S	AGR	1166	262	3690.7	ab	A	0	0	0	0	0	0
M	NA	2.1	350	NA	NA	0.5	33	4.6	NA	S	FOR	860	243	3314.7	norm	J	0	0	0	0	0	0
M	NA	4	380	NA	NA	0.68	34	5.3	NA	M	FOR	1000	230	3438.9	ab	A	0	0	0	0	0	0
M	NA	26	290	NA	NA	0.68	29	3.9	NA	P	URB	830	225	3183.25	ab	J	1	0	1	0	1	1
M	NA	3.4	230	NA	NA	0.43	26	3.5	NA	S	FOR	1152	246	3852.46	ab	A	0	0	0	0	0	0
M	NA	5.5	250	NA	NA	0.76	34	4.1	NA	S	AGR	802	231	2478.15	norm	J	1	0	1	0	9	9
F	NA	3.3	1500	NA	NA	NA	23	3	NA	P	AGR	558	200	1570.7	ab	J	0	0	0	0	0	0
F	NA	8.8	430	NA	NA	0.46	27	3.6	NA	S	AGR	1118	260	1739.2	ab	A	0	0	0	0	0	0
F	NA	2.9	530	NA	NA	0.55	28	2.4	NA	P	AGR	840	225	3197.8	ab	J	1	0	1	0	8	8
F	NA	2.1	300	NA	NA	0.55	28	3.6	NA	S	AGR	978	270	3849.62	ab	J	0	0	0	0	0	0
F	NA	2.4	420	NA	NA	0.7	28	3.5	NA	S	AGR	1320	265	3819	norm	A	0	0	0	0	0	0
M	NA	2.4	300	NA	NA	0.5	35	4	NA	S	AGR	962	277	4568.14	norm	J	0	0	0	0	0	0
M	NA	2	310	NA	NA	0.69	38	3.1	NA	S	URB	722	207	2510.65	norm	J	1	0	1	0	28	28
M	NA	2.4	230	NA	NA	NA	28	3.1	NA	S	FOR	1034	252	3054.6	ab	A	0	0	0	0	0	0
F	NA	3.5	220	NA	NA	0.66	30	3	NA	S	FOR	978	250	3792.88	norm	J	1	0	1	0	3	3
F	NA	2	220	NA	NA	0.57	25	2.8	NA	S	URB	1312	237	3191.21	ab	A	0	0	0	0	0	0
F	NA	3.4	290	NA	NA	0.5	34	4.3	NA	S	FOR	892	236	3801.81	norm	J	1	1	0	7	0	7
F	NA	2.9	330	NA	NA	NA	23	3.2	NA	S	FOR	1034	245	3928.88	ab	A	1	1	1	5	5	10
F	NA	2.7	270	NA	NA	0.63	30	3.9	NA	S	URB	1014	237	3109.17	norm	A	0	0	0	0	0	0
M	NA	2.8	320	NA	NA	0.55	28	4.3	NA	S	FOR	1088	275	4813.24	norm	A	1	0	1	0	4	4
F	NA	2.1	410	NA	NA	0.79	26	3.2	NA	S	URB	1272	261	3584.83	ab	A	0	0	0	0	0	0
M	NA	2.4	330	NA	NA	0.52	30	4	NA	S	AGR	676	217	2525.87	norm	J	0	0	0	0	0	0
M	NA	2.7	320	NA	NA	0.72	29	3.4	NA	S	AGR	1240	250	3234.5	ab	A	0	0	0	0	0	0
M	NA	3	290	NA	NA	0.51	27	3.8	NA	S	AGR	1142	255	4132.44	norm	A	0	0	0	0	0	0
M	NA	7.5	310	NA	NA	0.4	28	3.6	NA	R	FOR	1068	241	3161.56	ab	A	0	0	0	0	0	0
F	NA	4.4	240	NA	NA	0.72	27	3.4	NA	S	AGR	1385	239	3183.68	ab	A	1	0	1	0	4	4
F	NA	4.5	220	NA	NA	NA	21	2.5	NA	R	FOR	1332	270	5046.25	ab	A	1	1	0	31	0	31
F	NA	1.8	370	NA	NA	NA	30	3.9	NA	S	AGR	1002	260	4161.75	norm	A	0	0	0	0	0	0
F	NA	1.8	300	NA	NA	NA	30	3.5	NA	S	AGR	1286	272	4841.35	ab	A	0	0	0	0	0	0
M	NA	4.1	350	NA	NA	NA	27	3.2	NA	S	AGR	1192	255	3807.39	norm	A	0	0	0	0	0	0
M	NA	4.9	330	NA	NA	NA	22	2.7	NA	R	FOR	1226	249	4520.56	ab	A	1	0	1	0	2	2
M										S	URB	1278	250	3729.78	ab	A	0	0	0	0	0	0
F	NA	2.8	310	NA	NA	NA	27	3.2	NA	S	AGR	1098	220	3398.4	ab	A	0	0	0	0	0	0
F	NA	3.7	770	NA	NA	0.49	24	3.8	NA	S	AGR	1124	NA	NA	ab	A	0	0	0	0	0	0
M	NA	2	470	NA	NA	0.44	31	4.1	NA	S	AGR	1016	260	3527.2	norm	A	0	0	0	0	0	0
F	NA	2.2	210	NA	NA	NA	28	5.1	0.3	S	URB	768	210	2342.5	ab	J	0	0	0	0	0	0
M	NA	1.7	400	NA	NA	NA	30	5.3	NA	S	AGR	1118	264	4087.52	ab	A	0	0	0	0	0	0
F	NA	3.5	340	NA	NA	NA	29	4	0.55	S	AGR	1110	260	3035.5	norm	A	0	0	0	0	0	0
M	NA	2.4	360	NA	NA	NA	27	3.5	NA	S	AGR	1114	253	3796.93	ab	A	1	0	1	0	21	21
M	NA	3.6	300	NA	NA	NA	30	2.8	NA	R	FOR	1258	275	4664.49	norm	A	0	0	0	0	0	0
F	NA	3.1	360	NA	NA	0.78	32	5.2	NA	S	AGR	1182	265	NA	norm	A	0	0	0	0	0	0
F	NA	3	260	NA	NA	0.4	30	3.5	NA	R	FOR	1190	258	4413.85	norm	A	0	0	0	0	0	0
M	NA	1.7	330	NA	NA	0.61	33	4.4	NA	S	AGR	960	262	3976.99	norm	J	0	0	0	0	0	0
F	NA	5.2	280	NA	NA	0.45	31	3.6	NA	P	AGR	872	245	3260.5	norm	J	0	0	0	0	0	0
M	NA	2	310	NA	NA	0.8	39	4.8	NA	S	AGR	1258	275	4793.57	ab	A	0	0	0	0	0	0
F	NA	3.3	330	NA	NA	NA	26	3.8	NA	P	FOR	1122	272	3989.3	norm	A	1	0	1	0	5	5
F	NA	4.8	250	NA	NA	0.57	27	2.3	NA	L	FOR	748	NA	NA	ab	J	1	0	1	0	1	1
M	NA	2	280	NA	NA	NA	31	3.8	NA	P	AGR	816	235	3516.68	norm	J	1	0	1	0	9	9
M	NA	3.5	550	NA	NA	0.7	38	5.5	NA	S	AGR	1008	NA	NA	norm	A	1	0	1	0	5	5
F	NA	3.1	370	NA	NA	0.41	31	3.2	NA	S	FOR	544	NA	NA	norm	J	1	0	1	0	28	28
F	NA	2.7	390	NA	NA	NA	31	3	NA	S	FOR	1000	254	3935.82	ab	A	1	0	1	0	8	8
F	NA	3.2	360	NA	NA	0.41	27	2.8	NA	P	AGR	824	234	2749.3	norm	J	0	0	0	0	0	0
M	NA	4.6	620	NA	NA	0.41	36	3.7	NA	S	AGR	1016	269	3711.42	norm	A	1	0	1	0	5	5
M	NA	2.8	270	NA	NA	0.98	35	4.4	NA	P	FOR	1090	264	3721.8	ab	A	1	0	1	0	12	12
M	NA	3.1	260	NA	NA	0.46	32	4	NA	P	FOR	816	257	3662.42	norm	J	1	1	0	3	0	3
F	NA	4.3	340	NA	NA	0.55	28	3.8	NA	S	FOR	776	230	2841.78	norm	J	0	0	0	0	0	0
F	NA	1.2	450	NA	NA	NA	25	3.2	NA	P	FOR	986	264	4062.95	ab	J	1	0	1	0	11	11
F	NA	2.7	330	NA	NA	0.49	37	4.5	NA	S	AGR	792	225	2967.45	norm	J	0	0	0	0	0	0
F	NA	2.5	370	NA	NA	0.64	32	4.1	NA	S	AGR	945	257	3692.88	norm	J	0	0	0	0	0	0
M	NA	1.2	390	NA	NA	0.61	23	3	NA	P	AGR	872	229	3039.6	ab	J	1	0	1	0	10	10
F	NA	4.8	280	NA	NA	0.53	35	3.9	NA	S	FOR	728	280	3534.6	norm	J	0	0	0	0	0	0
M	NA	2.4	290	NA	NA	0.45	30	3.8	NA	L	FOR	1064	NA	NA	ab	A	0	0	0	0	0	0
F	NA	0.64	240	NA	NA	NA	29	3	NA	P	AGR	1420	250	4525.38	norm	A	1	1	0	2	0	2
F	NA	13	390	NA	NA	0.49	40	3.4	NA	P	AGR	700	205	2145.36	ab	J	0	0	0	0	0	0
M	NA	1.5	290	NA	NA	NA	32	3.4	NA	P	AGR	1244	254	3915.8	ab	A	0	0	0	0	0	0
M										P	AGR	880	232	3177.2	norm	J	0	0	0	0	0	0
M	NA	1.3	240	NA	NA	0.58	28	4	NA	L	FOR	1138	NA	NA	norm	A	1	0	1	0	1	1
F	NA	1.9	230	NA	NA	NA	24	2.7	NA	L	FOR	1190	NA	NA	norm	A	1	0	1	0	11	11
M										L	FOR	1430	NA	NA	norm	A	0	0	0	0	0	0
M										P	AGR	1076	246	3283.94	ab	A	0	0	0	0	0	0
F	NA	1.4	120	NA	NA	NA	19	2.7	NA	P	AGR	1060	NA	NA	ab	A	0	0	0	0	0	0
M	NA	2.6	300	NA	NA	0.47	25	4.1	NA	S	AGR	1068	277	3911.07	ab	A	0	0	0	0	0	0
F	NA	5.4	750	NA	NA	0.46	31	4.1	NA	S	AGR	980	235	3781.21	norm	J	0	0	0	0	0	0
M	NA	1.4	250	NA	NA	NA	27	2.9	NA	P	AGR	1270	278	4239.05	ab	A	0	0	0	0	0	0
F	NA	4.5	1000	NA	NA	0.73	31	4.6	NA	S	AGR	869	245	4066.46	ab	J	1	0	1	0	10	10
M										S	FOR	884	266	3562.75	norm	J	1	1	0	18	0	18
M	NA	1	290	NA	NA	0.42	28	4	NA	S	AGR	1342	267	4368.51	ab	A	0	0	0	0	0	0
M	NA	1.3	420	NA	NA	0.58	29	4.4	NA	P	FOR	1070	235	3827.05	norm	A	1	1	0	6	0	6
M	NA	2.4	270	NA	NA	0.55	27	4.5	NA	S	AGR	1258	264	4635.39	norm	A	0	0	0	0	0	0
F										P	AGR	466	181	1775.63	norm	J	0	0	0	0	0	0
F	NA	7.3	330	NA	NA	NA	30	3.8	NA	P	FOR	954	245	4125.6	ab	J	0	0	0	0	0	0
M	NA	4.2	470	NA	NA	0.63	42	6.6	NA	P	AGR	938	240	4321.9	ab	J	0	0	0	0	0	0
F	NA	2.7	390	NA	NA	0.49	35	4.9	NA	P	AGR	626	220	2523.5	ab	J	1	0	1	0	26	26
F	NA	3.5	300	NA	NA	0.47	25	3.2	NA	P	AGR	1238	256	3762.07	ab	A	0	0	0	0	0	0
M	NA	2.8	360	NA	NA	0.49	28	3.2	NA	P	AGR	1148	245	3740.57	ab	A	1	1	0	3	0	3
F	NA	1.8	240	NA	NA	0.55	51	5.1	NA	S	URB	804	240	4124.7	norm	J	1	0	1	0	5	5
M	NA	5.3	340	NA	NA	NA	28	3.7	NA	P	AGR	782	184	2199.96	norm	J	0	0	0	0	0	0
M	NA	4.8	330	NA	NA	NA	32	2	NA	P	AGR	744	230	3570.15	norm	J	0	0	0	0	0	0
F	NA	1.7	310	NA	NA	NA	21	1.1	NA	S	FOR	1048	248	3972.48	ab	A	1	0	1	0	21	21
F	NA	1.5	320	NA	NA	0.58	38	2.9	NA	M	FOR	812	254	4128.1	norm	J	1	1	0	7	0	7
M	NA	2.6	250	NA	NA	0.56	30	3.8	NA	M	FOR	1016	243	3272.35	ab	A	1	0	1	0	1	1
F	NA	2.3	330	NA	NA	0.48	27	2.9	NA	P	AGR	906	227	2956.18	ab	J	0	0	0	0	0	0
M	NA	3	500	NA	NA	0.46	25	4.2	NA	P	URB	770	NA	NA	ab	J	1	1	0	10	0	10
F	NA	8.7	310	NA	NA	0.61	27	3.2	NA	S	AGR	1008	220	3484.05	norm	A	0	0	0	0	0	0
M	NA	1.4	270	NA	NA	0.68	26	4.1	NA	S	AGR	878	241	3151.55	norm	J	0	0	0	0	0	0
F	NA	2.1	260	NA	NA	0.54	28	4.5	NA	P	AGR	912	242	3267.2	ab	J	1	1	0	5	0	5
F	NA	2.4	380	NA	NA	0.78	28	3.3	NA	P	AGR	1164	252	3309.49	ab	A	1	1	0	3	0	3
F	NA	2.4	740	NA	NA	0.45	27	4.2	NA	P	URB	652	225	3058.61	norm	J	1	1	0	4	0	4
M	NA	4.2	1400	NA	NA	NA	29	4.4	NA	P	AGR	938	256	4021.01	norm	J	0	0	0	0	0	0
F	NA	3.4	230	NA	NA	0.6	30	4.6	NA	NA	NA	920	200	3035.75	ab	J	0	0	0	0	0	0
M	NA	2.7	320	NA	NA	NA	25	3.2	NA	L	FOR	970	239	3677.16	ab	J	1	0	1	0	41	41
F	NA	1.4	260	NA	NA	0.49	27	2.8	NA	P	AGR	1070	237	3423.5	norm	A	1	1	0	2	0	2
F	NA	1.7	180	NA	NA	0.68	33	4.1	NA	S	AGR	1216	240	3449.45	ab	A	0	0	0	0	0	0
M	NA	4	210	NA	NA	0.46	25	3.3	NA	S	AGR	1080	NA	NA	norm	A	1	1	0	6	0	6
F	NA	0.95	220	NA	NA	NA	32	4.5	NA	S	AGR	1144	250	3957.5	norm	A	1	1	0	9	0	9
M	NA	2.5	160	NA	NA	0.48	29	3.6	NA	P	AGR	1116	255	4118.25	ab	A	0	0	0	0	0	0
M										S	FOR	1170	250	3534	ab	A	1	1	0	4	0	4
M	NA	2.7	160	NA	NA	0.75	24	3.7	NA	S	AGR	978	231	3463.58	norm	J	0	0	0	0	0	0
M	NA	1.6	240	NA	NA	0.69	29	3.7	NA	S	NA	844	230	3646.95	norm	J	0	0	0	0	0	0
F	NA	4.3	160	NA	NA	0.66	34	4.7	NA	P	AGR	912	230	3474.6	norm	J	1	1	0	1	0	1
